# Supplementary material for: Haplotyping, linkage mapping and expression analysis of barley genes regulated by terminal drought stress influencing seed quality
Source: BMC Plant Biol. 2011 Jan 4;11:1. doi: 10.1186/1471-2229-11-1 (PMC3025944; doi:10.1186/1471-2229-11-1)
Supplement: Additional file 1 — Classification of ESTs according to MapMan functional categories [35]. [file 1471-2229-11-1-S1.XLS]

## Sheet: Tabelle1
Additional file 1 (AF1_functional categories.xls): Classification of ESTs according to MapMan functional categories [35]
Functional category	Total ESTs	Mapped
Amino acid metabolism	51	10
Development	40	6
Gluconeogenese	4	1
Glycolysis	14	1
Hormone metabolism	34	10
CHO metabolism	62	12
Miscellaneous	8	3
Protein degradation	17	7
PS	24	3
Redox	4	0
RNA regulation of transcription	153	38
RNA RNA binding	16	9
RNA transcription	3	1
Secondary metabolism flavonoids chalcones	1	1
Signalling	57	14
Stress	66	19
TCA	10	1
Tetrapyrrole synthesis	6	0
Transport	39	5
Transporter	4	0
total	613	141
