# Supplementary material for: Haplotyping, linkage mapping and expression analysis of barley genes regulated by terminal drought stress influencing seed quality
Source: BMC Plant Biol. 2011 Jan 4;11:1. doi: 10.1186/1471-2229-11-1 (PMC3025944; doi:10.1186/1471-2229-11-1)
Supplement: Additional file 2 — SNP frequency and the number of mapped markers per population (shown in parenthesis). SM: Steptoe-Morex population, OWB: Oregon Wolfe mapping population, Sc_ISR42_8: H. vulgare cultivar Scarlett-H. spontaneum ISR48 introgression line population, BHS584: H. vulgare cultivar Brenda- H. spontaneum584 introgression line population. [file 1471-2229-11-1-S2.XLS]

## Sheet: Tabelle1
Additional file 2 (AF2_SNP statistics.xls): SNP frequency and the number of mapped markers per population (shown in parenthesis).
SM: Steptoe-Morex population, OWB: Oregon Wolfe mapping population, Sc_ISR42_8: H. vulgare cultivar Scarlett-H. spontaneum ISR48 introgression line population, BHS584: H. vulgare cultivar Brenda- H. spontaneum584 introgression line population.
Population	Number of polymeric loci	Number of SNPs	Mean number of SNPs per locus	SNP density (kb)	mapped markers
SM	108	324	3	1.7	65 (31)
OWB	181	627	3.5	3.2	110 (76)
Sc_ISR42_8	138	404	2.9	2.1
BHS584	118	380	3.2	2
total	263	1346	5.1	7	141
