# Supplementary material for: Haplotyping, linkage mapping and expression analysis of barley genes regulated by terminal drought stress influencing seed quality
Source: BMC Plant Biol. 2011 Jan 4;11:1. doi: 10.1186/1471-2229-11-1 (PMC3025944; doi:10.1186/1471-2229-11-1)
Supplement: Additional file 3 — Genes whose expression was induced/repressed by drought stress imposed at various stages of development. Their map location, putative function and normalized expression ratios (control vs drought stressed) are indicated. Statistical significance is indicated as 0: non-significant, -1 significantly up-regulated, +1 significantly down-regulated under drought. [file 1471-2229-11-1-S3.XLS]

## Sheet: Sheet1
Additional file 3 (AF3_expression_mapped markers.xls): Genes whose expression was induced/repressed by drought stress imposed at various stages of development. Their map location, putative function and normalized expression ratios (control vs drought stressed) are indicated. Statistical significance is indicated as 0: non-significant, -1 significantly up-regulated, +1 significantly down-regulated…
Identifier	Gene Title	Organism	Arabidopsis Description	Arabidopsis Locus Link	Oryza sativa Description	Oryza sativa Locus Link	Functional categories	Marker number	SM_chromosome	OWB_chromosome		OWB_D_control - OWB_D_stress	OWB_R_control - OWB_R_stress	Morex_control - Drought_38SWC_21days	Morex_control - Drought_19SWC_21days	Morex_control - Drought_7SWC_21days	Martin_0d - Martin_1d drought_flag leaf	Martin_0d - Martin_3d drought_flag leaf	Martin_0d - Martin_5d drought_flag leaf	Moroc9_0d - Moroc9_1d drought_flag leaf	Moroc9_0d - Moroc9_3d_drought_flag leaf	Moroc9_0d - Moroc9_5d_drought_flag leaf	Lemma_control - Lemma_stress	Palea_control - Palea_stress	Awn_control - Awn_stress	Seed_control - Seed_stress	Brenda_seed_control - Brenda_seed_stress	Hs584_seed_control - Hs584_seed_stress	regulation
Contig2191_at	BEST BLASTX NR: 10/04/02 AAL40895.1 e-139 phosphoethanolamine methyltransferase [Triticum aestivum]	Hordeum vulgare	phosphoethanolamine N-methyltransferase 2, putative (NMT2)	At1g48600.2	protein expressed protein	Os05g47540	amino acid metabolism.aspartate family.misc.homocysteine.synthesis	GBS3255	0	1	Contig2191_at	-0.260093	-0.363492	-0.640154	-2.21165	-0.792636	-1.253	-0.339242	0.783419	-1.49242	-1.93161	-1.03132	-0.711182	-0.0136328	0.493864	0.0266471	-0.0661293	-0.376909
rbags11h24_s_at	BEST BLASTX NR: 10/02/02 NP_187498.1 4e-10 (NM_111720) putative aminotransferase; protein id: At3g08860.1, supported by cDNA: gi_20466699 [Arabidopsis thaliana]	Hordeum vulgare	alanine--glyoxylate aminotransferase, putative / beta-alanine-pyruvate aminotransferase, putative / AGT, putativ	At3g08860.1	protein aminotransferase, putative	Os05g39770	amino acid metabolism.degradation.branched-chain group.shared	GBS3251	0	1	rbags11h24_s_at	-1.79487	-0.931393	-0.0265378	-2.68322	-2.99904	-3.1331	-6.34824	-5.34785	-1.93945	-2.4645	-2.42505	-2.21418	-2.00545	-3.52935	-0.281739	0.0743991	0.154161
Contig1380_s_at	BEST BLASTX NR: 10/02/02 BAB32868.1 6e-97 glutamate decarboxylase [Oryza sativa (japonica cultivar-group)] dbj|BAB32870.1| glutamate decarboxylase [Oryza sativa (japonica cultivar-gr	Hordeum vulgare	glutamate decarboxylase, putative	At2g02000.1	protein glutamate decarboxylase	Os08g36320	amino acid metabolism.synthesis.central amino acid metabolism.GABA	GBS3192	3	0	Contig1380_s_at	-1.71696	-0.985926	-0.358436	-1.51872	-1.46332	-1.06641	-0.906709	-0.510833	-1.93451	-1.58144	-1.17752	0.254919	0.586286	0.663305	-0.321094	0.00618739	-0.0291046
Contig4853_at	BEST BLASTX NR: 11/06/02 O04226 e-103 Delta 1-pyrroline-5-carboxylate synthetase (P5CS) [Includes: Glutamate 5-kinase (Gamma-glutamyl kinase) (GK);	Hordeum vulgare	delta 1-pyrroline-5-carboxylate synthetase A / P5CS A (P5CS1)	At2g39800.1	protein delta l-pyrroline-5-carboxylate synthetase	Os05g38150	amino acid metabolism.synthesis.glutamate family.proline	GBS3193	0	1	Contig4853_at	-1.40901	-1.69573	-0.442088	-2.49329	-2.71778	-3.47457	-4.37915	-4.14688	-2.96723	-2.95196	-2.41747	-2.19048	-1.89262	-2.73981	-0.643428	0.10473	-0.136091
Contig2524_s_at	BEST BLASTX NR: 11/06/02 AAL70106.1 1e-53 (AF467539) putative aldehyde dehydrogenase BIS1 [Hordeum vulgare]	Hordeum vulgare	delta-1-pyrroline-5- carboxylate dehydrogenase (P5CDH)	At5g62530.1	protein aldehyde dehydrogenase MIS1, putative	Os05g45960	amino acid metabolism.synthesis.glutamate family.proline	GBS3194	0	1	Contig2524_s_at	-1.16164	-0.750284	-0.175381	-1.09332	-1.34393	-1.75667	-2.7947	-2.77628	-1.90409	-2.73384	-2.01953	-0.752263	-0.454819	-1.29578	-0.600734	-0.183402	-0.107688
Contig9585_at	BEST BLASTX NR: 11/08/02 BAC05575.1 1e-80 protein phosphatase 2C-like protein [Oryza sativa (japonica cultivar-group)]	Hordeum vulgare	protein phosphatase 2C P2C-HA / PP2C P2C-HA (P2C-HA)	At1g72770.1	protein Protein phosphatase 2C	Os05g51510	hormone metabolism.abscisic acid.signal transduction	GBS3123	3	0	Contig9585_at	-2.00938	-1.41561	-1.37658	-2.30198	-2.09436	-1.74949	-1.7614	-1.48788	-1.41937	-1.00761	-0.80633	-1.58478	-1.69202	-1.29762	-0.352004	0.0834107	-0.046565
Contig361_s_at	BEST BLASTX NR: 11/04/02 P31922 e-103 SUCROSE SYNTHASE 1 (SUCROSE-UDP GLUCOSYLTRANSFERASE 1) pir||S29242 sucrose synthase (EC 2.4.1.13) Ss1 - barley	Hordeum vulgare	sucrose synthase, putative / sucrose-UDP glucosyltransferase, putative	At3g43190.1	protein sucrose synthase (EC 2.4.1.13) 1 - rice	Os06g09450	major CHO metabolism.degradation.sucrose.Susy	GBS3129	7	7	Contig361_s_at	-0.875871	-1.50653	0.112859	-0.45257	-0.231811	-0.905788	-0.588495	-0.645054	-0.418202	-0.152156	-0.337339	0.669662	0.350337	0.651182	-0.689127	0.0354279	0.221787
Contig3390_at	BEST BLASTX NR: 11/06/02 P30524 e-134 Glucose-1-phosphate adenylyltransferase large subunit 1, chloroplast precursor (ADP-glucose synthase)	Hordeum vulgare	glucose-1-phosphate adenylyltransferase large subunit 2 (APL2) / ADP-glucose pyrophosphorylase	At1g27680.1	protein glucose-1-phosphate adenylyltransferase, putative	Os05g50380	major CHO metabolism.synthesis.starch.AGPase	GBS3259	0	1	Contig3390_at	-1.77904	-1.12003	-0.10015	-0.0264749	-1.87876	-0.00365172	-1.26328	-1.37433	-0.278253	-0.266148	-1.42318	-2.1134	-2.52976	-2.59186	0.96048	0.28177	0.539634
Contig3761_at	BEST BLASTX NR: 10/27/02 AAK26822.1 e-150 (AF338432) starch branching enzyme IIa variant [Triticum aestivum]	Hordeum vulgare	1,4-alpha-glucan branching enzyme / starch branching enzyme class II (SBE2-2)	At5g03650.1	protein starch branching enzyme isoform RBE3 - rice	Os02g32660	major CHO metabolism.synthesis.starch.starch branching	GBS3257	2	2	Contig3761_at	-0.776839	-0.102551	-0.0298708	-0.544282	-0.788008	-0.281021	-1.41532	-1.08856	-0.491993	-0.292116	-0.857841	-0.368442	-0.342004	-0.690119	-0.0885347	0.163818	0.290075
Contig16074_at	BEST BLASTX NR: 01/29/03 AAG32474.1 9e-74 putative glutathione S-transferase OsGSTZ1 [Oryza sativa subsp. japonica]	Hordeum vulgare	glutathione S-transferase zeta 1 (GSTZ1) (GST18)	At2g02390.1	protein Glutathione S-transferase, N-terminal domain, putative	Os12g10720	misc.glutathione S transferases	GBS3196	5	5	Contig16074_at	-0.536448	-1.01374	-0.257835	-0.38673	-0.566961	-0.0704094	-0.371997	-0.662017	-0.468451	-0.465931	-0.405228	-0.0125294	-0.118489	-0.302317	-0.154081	-0.0634969	-0.0365923
rbah38o04_s_at	BEST BLASTX NR: 10/13/02 O04437 1e-18 Glutathione S-transferase (GST class-zeta) pir||T06333 probable glutathione transferase (EC 2.5.1.18) - wheat	Hordeum vulgare	glutathione S-transferase zeta 1 (GSTZ1) (GST18)	At2g02390.1	protein maleylacetoacetate isomerase	Os12g10730	misc.glutathione S transferases	GBS3197	5	0	rbah38o04_s_at	-0.419467	-1.13808	0.330735	-0.327644	-0.409887	-0.366531	-0.152685	0.415685	-0.530135	-0.61641	-0.0525136	-0.0485875	-0.0349001	-0.609611	0.443496	-0.11682	-0.0771687
Contig13089_at	BEST BLASTX NR: 10/26/02 AAF24564.1 e-100 (AC007764) F22C12.12 [Arabidopsis thaliana]	Hordeum vulgare	AAA-type ATPase family protein	At1g64110.2	protein ATPase, AAA family, putative	Os01g12660	protein.degradation.AAA type	GBS3131	3	0	Contig13089_at	-5.0864	-3.80123	0.145964	-1.89653	-4.38373	-1.8642	-4.48005	-3.54523	-1.15404	-2.1526	-2.98435	-2.92225	-3.4031	-4.85523	-0.314748	-0.286634	-0.0915972
Contig4942_at	BEST BLASTX NR: 10/13/02 NP_568750.1 3e-80 (NM_124486) ATP-dependent Clp protease ATP-binding subunit (ClpD), ERD1 protein precursor; protein id: At5g51070.1,	Hordeum vulgare	ATP-dependent Clp protease ATP-binding subunit (ClpD), (ERD1)	At5g51070.1	protein Clp amino terminal domain, putative	Os02g32520	protein.degradation.serine protease	GBS3134	0	5	Contig4942_at	-2.43051	-1.58711	-1.11564	-2.46232	-2.38301	-1.74472	-3.08547	-3.03362	-1.9435	-1.31567	-1.16686	-1.56468	-1.83018	-3.27267	0.0546719	-0.103699	0.0903698
HA11J15u_s_at	BEST BLASTX NR: <none>	Hordeum vulgare	AP2 domain-containing transcription factor, putative	At2g23340.1	protein AP2 domain, putative	Os06g07030	RNA.regulation of transcription.AP2/EREBP, APETALA2/Ethylene-responsive element binding protein family	GBS3206	7	7	HA11J15u_s_at	-1.38351	-2.60637	-0.0772149	-1.45208	-1.32398	-1.05405	-1.39584	-1.33068	-1.26634	-0.781756	-1.19745	-0.722787	-1.4451	-1.42848	-0.442769	0.0428927	-0.2973
Contig3914_s_at	BEST BLASTX NR: 01/29/03 CAD56466.1 e-104 ethylene response element binding protein [Triticum aestivum]	Hordeum vulgare	AP2 domain-containing protein RAP2.2 (RAP2.2)	At3g14230.3	protein AP2 domain, putative	Os06g09390	RNA.regulation of transcription.AP2/EREBP, APETALA2/Ethylene-responsive element binding protein family	GBS3208	0	7	Contig3914_s_at	-1.05242	-0.159124	-0.0119593	-0.773793	-1.03818	-1.00506	-1.13053	-1.44988	-1.14917	-1.7077	-1.29526	-0.281967	-0.278796	-0.0980127	0.174216	-0.112952	0.164814
Contig13678_s_at	BEST BLASTX NR: 11/08/02 BAB90745.1 2e-78 (AP004330) hypothetical protein~similar to transcriptional activator [Oryza sativa (japonica cultivar-group)]	Hordeum vulgare	basix helix-loop-helix (bHLH) family protein	At3g26744.1	protein Helix-loop-helix DNA-binding domain, putative	Os01g70310	RNA.regulation of transcription.bHLH,Basic Helix-Loop-Helix family	GBS3210	3	3	Contig13678_s_at	0.369724	0.70264	0.0594721	0.223938	0.0897879	-0.69556	-1.12459	-1.12473	-0.16113	-0.439564	-0.497502	-1.32813	-2.26499	-2.37677	-0.0585272	0.10393	-0.0599026
Contig21149_s_at	BEST BLASTX NR: 11/06/02 CAB85632.1 1e-13 putative ripening-related bZIP protein [Vitis vinifera]	Hordeum vulgare	ABA-responsive element-binding protein / abscisic acid responsive elements-binding factor (ABRE) / ABA-respons	At4g34000.2	protein bZIP transcription factor, putative	Os02g52780	RNA.regulation of transcription.bZIP transcription factor family	GBS3212	6	6	Contig21149_s_at	-1.95498	-1.41648	-0.382327	-1.54287	-0.441071	-2.97928	-2.30819	-2.16426	-2.52922	-1.64562	-1.00105	-0.400794	-0.123546	-0.230377	0.158799	0.0457255	0.153995
Contig8202_at	BEST BLASTX NR: 11/06/02 BAC20032.1 6e-90 putative induced upon wounding stress [Oryza sativa (japonica cultivar-group)]	Hordeum vulgare	expressed protein	At4g24220.1	protein hypothetical protein	Os03g32170	RNA.regulation of transcription.C3H zinc finger family	GBS3141	3	0	Contig8202_at	-1.46629	-1.65764	0.0876475	0.036494	-0.108062	0.207398	-1.29406	-1.07382	0.237456	0.151672	-0.108551	-2.629	-3.066	-2.27154	-0.710761	-0.233786	-0.384293
Contig8571_at	BEST BLASTX NR: 10/25/02 BAB32916.1 4e-066 P0666G04.18 [Oryza sativa (japonica cultivar-group)]	Hordeum vulgare	myb family transcription factor	At2g36960.2	protein expressed protein	Os01g08680	RNA.regulation of transcription.MYB domain transcription factor family	GBS3145	0	3	Contig8571_at	-0.243843	-1.05444	-0.581625	-0.709269	-1.23615	-0.295449	-1.16094	-2.08738	-0.498435	-1.12278	-1.30608	-0.598099	-0.522401	-0.68767	-0.156366	-0.225251	-0.0746752
Contig9706_at	BEST BLASTX NR: 11/06/02 NP_180919.1 6e-52 (NM_128921) putative SWI/SNF complex subunit SW13; protein id: At2g33610.1 [Arabidopsis thaliana]	Hordeum vulgare	SWIRM domain-containing protein / DNA-binding family protein	At2g33610.1	protein SWIRM domain, putative	Os02g10060	RNA.regulation of transcription.MYB-related transcription factor family	GBS3142	0	6	Contig9706_at	-0.870988	-1.03135	-0.385239	-0.449635	-0.830951	-0.815007	-1.05629	-1.6511	-0.0490126	-0.592877	-0.674237	-0.541676	-0.640099	-0.944041	-0.260733	-0.0731304	-0.0897614
Contig3361_at	BEST BLASTX NR: 11/06/02 BAA89798.1 5e-82 (AB028183) OsNAC4 protein [Oryza sativa] dbj|BAB64820.1| (AP003411) development regulation gene OsNAC4 [Oryza sativa	Hordeum vulgare	no apical meristem (NAM) family protein	At5g08790.1	protein putative NAC-domain protein	Os03g60080	RNA.regulation of transcription.NAC domain transcription factor family	GBS3147	0	5	Contig3361_at	-2.2947	-1.58168	0.452017	-1.1648	-1.19806	-1.1303	-1.39334	-0.999575	-0.899749	-0.568809	-1.24406	-0.221684	-0.579386	-1.07638	-0.152817	0.107716	-0.375268
Contig5241_at	BEST BLASTX NR: 10/02/02 NP_196061.1 9e-44 putative protein; protein id: At5g04410.1, supported by cDNA: gi_20466285, supported by cDNA: gi_6456750 [Arabidopsis	Hordeum vulgare	no apical meristem (NAM) family protein	At5g04410.1	protein No apical meristem (NAM) protein, putative	Os02g57650	RNA.regulation of transcription.NAC domain transcription factor family	GBS3146	0	6	Contig5241_at	-1.06191	-0.996082	-0.282204	-0.604576	-0.997044	-0.251655	-0.665817	-0.358721	-0.371852	-0.31608	-0.192921	-0.850627	-1.07237	-1.19498	-0.201198	-0.0370425	0.166478
Contig7464_at	BEST BLASTX NR: 11/07/02 CAD41015.1 4e-57 OSJNBa0042L16.13 [Oryza sativa (japonica cultivar-group)]	Hordeum vulgare	expressed protein	At1g76010.1	protein hypothetical protein	Os11g06760	RNA.regulation of transcription.putative DNA-binding protein	GBS3148	0	4	Contig7464_at	-1.47663	-1.50922	-0.191706	-0.5925	-0.727097	-0.726031	-1.05118	-0.894901	-0.270683	-0.194175	-0.507522	-0.321694	-0.474593	-0.550863	-0.620292	-0.0448769	-0.0327201
HVSMEf0011I05r2_s_at	BEST BLASTX NR: 11/08/02 BAA95888.1 2e-20 ESTs AU082563(S20379),D15187(C0226), AU082476(C0226),AU082563(S20379) correspond to a region	Hordeum vulgare	zinc finger (CCCH-type) family protein / RNA recognition motif (RRM)-containing protein	At2g29580.1	protein RNA recognition motif. (a.k.a. RRM, RBD, or RNP domain), putative	Os06g07350	RNA.regulation of transcription.unclassified	GBS3151	7	7	HVSMEf0011I05r2_s_at	-1.4384	-1.03307	-0.0225174	-0.0622341	-0.54916	-0.739719	-1.05957	-1.0305	-0.289518	-0.390392	-0.561654	-0.413103	-0.568352	-0.59105	0.0180336	0.0418699	-0.113961
Contig10344_at	BEST BLASTX NR: 11/08/02 AAF63832.1 2e-46 (AC023912) hypothetical protein [Arabidopsis thaliana]	Hordeum vulgare	PAPA-1-like family protein / zinc finger (HIT type) family protein	At1g56460.1	protein PAPA-1-like conserved region, putative	Os12g37430	RNA.regulation of transcription.unclassified	GBS3157	5	5	Contig10344_at	-0.932923	-1.17113	-0.107457	-0.346155	-0.602678	-0.458327	-0.879309	-0.993937	-0.188649	-0.38276	-0.60954	-0.640346	-0.697688	-0.882318	-0.0602237	0.0232491	-0.168782
HVSMEl0010B09r2_at	BEST BLASTX NR: 11/04/02 CAD40875.1 2e-53 (AL606448) OSJNBa0064H22.20 [Oryza sativa (japonica cultivar-group)]	Hordeum vulgare	aldo/keto reductase, putative	At1g59950.1	protein oxidoreductase, aldo/keto reductase family, putative	Os04g37490	secondary metabolism.flavonoids.chalcones	GBS3130	2	2	HVSMEl0010B09r2_at	-1.19795	-1.86728	-0.169121	-0.743222	-1.39549	-1.23687	-2.16949	-1.39165	-0.870384	-1.14328	-0.62262	-0.7668	-0.940951	-1.65178	0.109809	-0.0442221	-0.0489477
Contig7501_s_at	BEST BLASTX NR: 10/27/02 AAL77132.1 7e-82 Putative calcium-binding protein [Oryza sativa]	Hordeum vulgare	calcium-binding EF hand family protein	At4g38810.2	protein probable calcium-binding protein (clone Y8) - potato	Os10g09850	signalling.calcium	GBS3160	0	2	Contig7501_s_at	-3.11497	-3.55526	0.100307	-0.95468	-2.44137	-0.278252	-1.70142	-1.19767	0.329963	0.376026	-0.270386	-2.63482	-2.68477	-3.05403	-1.15907	-0.290962	-0.339441
Contig4218_at	BEST BLASTX NR: 11/04/02 NP_563930.1 6e-98 ubiquitin, putative; protein id: At1g13640.1, supported by cDNA: gi_16974595 [Arabidopsis thaliana]	Hordeum vulgare	phosphatidylinositol 3- and 4-kinase family protein	At2g03890.1	protein Phosphatidylinositol 3- and 4-kinase, putative	Os09g29890	signalling.phosphinositides	GBS3165	5	5	Contig4218_at	-1.13219	-1.23	-1.04349	-1.55875	-1.75718	-0.527647	-0.917721	-0.179022	-0.505405	-1.2293	-0.483676	-0.577499	-0.398032	-0.668109	0.0282633	0.139247	0.187416
Contig3562_at	BEST BLASTX NR: 09/30/02 T05949 e-100 phosphatidylinositol-phosphatidylcholine transfer protein SEC14 homolog Ssh1 - soybean	Hordeum vulgare	SEC14 cytosolic factor (SEC14) / phosphoglyceride transfer protein	At1g55840.1	protein phosphatidylinositol-phosphatidylcholine transfer protein SEC14 homolog Ssh1 - soybean	Os09g08390	signalling.phosphinositides	GBS3164	5	5	Contig3562_at	-1.0088	-0.743081	-0.329166	-0.273156	-0.186815	-0.185968	-0.998881	-1.34525	0.0516892	-0.141194	-0.335053	-0.852104	-0.355388	-0.0646244	0.12812	-0.0408069	0.112163
Contig13498_at	BEST BLASTX NR: 11/06/02 NP_194059.1 3e-42 (NM_118457) serine /threonine kinase - like protein; protein id: At4g23280.1 [Arabidopsis thaliana]	Hordeum vulgare	protein kinase, putative	At4g23280.1	protein Similar to serine/threonine kinase - like protein	Os06g47790	signalling.receptor kinases.DUF 26	GBS3166	0	7	Contig13498_at	-0.95906	-1.23564	-0.264325	-0.356864	-0.840188	-0.559473	-1.04431	-1.17797	-0.570324	-0.857701	-0.385456	-0.758324	-0.792229	-0.958629	0.0676996	-0.177208	0.0015231
Contig6505_at	BEST BLASTX NR: 11/08/02 Q42509 4e-22 Low-temperature induced protein lt101.1 (Blt101) (Salt-stress induced hydrophobic peptide ESI3)	Hordeum vulgare	hydrophobic protein, putative / low temperature and salt responsive protein, putative	At2g38905.1	protein Uncharacterized protein family	Os03g17790	stress.abiotic.cold	GBS3175	0	4	Contig6505_at	-2.77568	-1.56233	-0.470182	-0.881843	-0.963985	-4.19372	-4.24749	-1.65964	-4.98164	-0.494268	-0.17936	-1.19283	-0.40255	-1.8852	0.272626	0.140303	-0.123574
Contig9392_at	BEST BLASTX NR: 10/13/02 Q9ARD5 3e-19 Low-temperature induced protein lt101.2 emb|CAC37082.1| (AJ310995) putative membrane protein [Hordeum vulgare subsp.	Hordeum vulgare	hydrophobic protein, putative / low temperature and salt responsive protein, putative	At2g38905.1	protein expressed protein	Os05g03130	stress.abiotic.cold	GBS3176	1	1	Contig9392_at	-2.54207	-1.88334	0.124763	-0.0421724	-2.38199	-0.791835	-1.91477	-1.06676	-0.250299	-0.272973	-0.0365858	-0.694954	-1.18997	-1.34211	-1.1312	-0.0658143	0.0477002
Contig873_s_at	BEST BLASTX NR: 10/27/02 AAB99745.1 e-115 HSP70 [Triticum aestivum]	Hordeum vulgare	heat shock protein 70, putative / HSP70, putative	At3g12580.1	protein dnaK protein	Os01g62290	stress.abiotic.heat	GBS3180	0	1	Contig873_s_at	-0.58505	-1.27867	0.443327	-0.541388	-1.10121	-1.74362	-3.85563	-2.06017	-1.09849	-3.45005	-2.43868	-1.92161	-1.80915	-2.69364	-0.24388	-0.192852	-0.0202246
Contig1205_s_at	BEST BLASTX NR: 11/04/02 Q08277 2e-29 Heat shock protein 82 gb|AAB26482.2| heat shock protein HSP82 [Zea mays]	Hordeum vulgare	heat shock protein 81-1 (HSP81-1) / heat shock protein 83 (HSP83)	At5g52640.1	protein Similar to heat shock protein HSP82 - maize	Os04g01740	stress.abiotic.heat	GBS3182	2	0	Contig1205_s_at	-1.50951	-0.94675	0.133866	-0.305391	-0.324009	0.0126679	-0.795366	-0.30625	-0.143987	-0.598216	-0.254737	-2.76681	-2.83338	-2.52297	0.172606	-0.0609576	0.0121914
EBem05_SQ003_L06_at	BEST BLASTX NR: 10/13/02 S39497 7e-24 heat shock proteins - barley gb|AAB28590.1| HSP=26 kda heat shock protein {clone B236} [Hordeum vulgare=barley,	Hordeum vulgare	25.3 kDa small heat shock protein, chloroplast precursor (HSP25.3-P)	At4g27670.1	protein heat shock protein 26	Os03g14180	stress.abiotic.heat	GBS3181	4	0	EBem05_SQ003_L06_at	0.232059	-0.791261	0.00606734	-0.0454351	-0.115369	-0.0124041	-0.0808731	-0.0554594	-0.259849	-0.295496	-0.137385	-4.21515	-5.6489	-4.0962	-0.705086	-0.381219	-0.355441
Contig1718_s_at	BEST BLASTX NR: 11/04/02 AAD02260.1 3e-30 (AF043094) dehydrin 9 [Hordeum vulgare] [Hordeum vulgare subsp. vulgare]	Hordeum vulgare	dehydrin, putative	At3g50980.1	protein dehydrin rab 16c	Os11g26760	stress.abiotic.unspecified	GBS3169	0	5	Contig1718_s_at	-5.10163	-4.60159	-0.560792	-4.17392	-4.74436	-5.10396	-4.60688	-4.7435	-5.15931	-4.09512	-2.91412	-3.08803	-3.03221	-4.04772	-0.787982	-0.413921	-0.532872
Contig2390_at	BEST BLASTX NR: 11/07/02 BAB60909.1 6e-55 OSJNBa0054L14.1 [Oryza sativa (japonica cultivar-group)] dbj|BAB92194.1| P0520B06.18 [Oryza sativa (japonica cultivar-group)]	Hordeum vulgare	universal stress protein (USP) family protein	At1g68300.1	protein universal stress protein family	Os01g32780	stress.abiotic.unspecified	GBS3183	2	2	Contig2390_at	-0.229935	-1.25068	0.765546	0.239171	-0.131377	-1.44109	-3.00525	-3.21085	-1.15008	-2.39391	-2.24792	-1.85051	-1.92018	-2.98695	-0.136444	-0.279696	-0.00533841
Contig4227_at	BEST BLASTX NR: 11/06/02 BAB92554.1 6e-35 B1100D10.31 [Oryza sativa (japonica cultivar-group)]	Hordeum vulgare	universal stress protein (USP) family protein	At1g11360.1	protein universal stress protein family, putative	Os05g42230	stress.abiotic.unspecified	GBS3252	1	0	Contig4227_at	-0.56109	-0.476929	-0.189547	-1.30626	-1.1526	-0.0133733	-0.460286	-0.0918147	-0.49981	-0.458438	-0.0096225	-1.51313	-1.5273	-1.54899	-0.147831	0.116041	-0.0356003
Contig5024_at	BEST BLASTX NR: 11/08/02 AAM08776.1 4e-79 (AC016780) Putative class III chitinase [Oryza sativa]	Hordeum vulgare	expressed protein	At2g40070.1	protein Putative class III chitinase	Os10g28120	stress.biotic	GBS3174	0	1	Contig5024_at	-1.12389	-1.47273	1.05913	0.700336	1.88857	-0.179233	-0.56022	-0.460218	-0.189247	-0.249692	-0.107714	-3.35037	-3.82586	-4.97851	0.517737	0.911969	0.14555
rbah46h10_s_at	BEST BLASTX NR: 10/13/02 NP_200887.1 7e-48 ABC transporter family protein; protein id: At5g60790.1 [Arabidopsis thaliana]	Hordeum vulgare	ABC transporter family protein	At5g60790.1	protein ABC transporter, putative	Os09g39910	transport.ABC transporters and multidrug resistance systems	GBS3190	0	4	rbah46h10_s_at	-1.85236	-1.9443	-0.464315	-1.0919	-1.90127	-1.94792	-2.98921	-2.14489	-1.00694	-1.05139	-0.776827	-1.18577	-1.31976	-1.42129	-0.0281948	0.0916416	-0.105419
Contig18763_at	BEST BLASTX NR: 11/07/02 BAB89441.1 1e-56 (AP003201) Arabidopsis thaliana chromosome 3, At3g05800~hypothetical protein [Oryza sativa (japonica	Hordeum vulgare	integral membrane transporter family protein	At5g54860.1	protein folate/biopterin transporter	Os01g14100	transport.misc	GBS3186	0	3	Contig18763_at	-1.67692	-1.15021	-0.437007	-0.992541	-1.58504	-0.360606	-0.841379	-0.181144	-1.10861	-1.27778	-0.393405	-1.28908	-1.01806	-1.38621	0.0631326	-0.0683102	0.0304084
Contig5847_at	BEST BLASTX NR: 11/06/02 NP_201094.1 2e-93 permease 1 - like protein; protein id: At5g62890.1 [Arabidopsis thaliana]	Hordeum vulgare	permease, putative	At5g62890.2	protein xanthine/uracil permease family protein, putative	Os09g21340	transport.misc	GBS3189	0	5	Contig5847_at	-0.949439	-1.23338	-0.395612	-0.946963	-1.21326	-1.35104	-1.40674	-1.24686	-1.63267	-1.31975	-1.10201	-0.35491	-0.320623	0.0213832	-0.101985	-0.100695	0.0330144
Identifier	Gene Title	Organism	Arabidopsis Description	Arabidopsis Locus Link	Oryza sativa Description	Oryza sativa Locus Link	Functional categories	Marker number	SM_chromosome	OWB_chromosome		OWB_D_control - OWB_D_stress	OWB_R_control - OWB_R_stress	Morex_control - Drought_38SWC_21days	Morex_control - Drought_19SWC_21days	Morex_control - Drought_7SWC_21days	Martin_0d - Martin_1d drought_flag leaf	Martin_0d - Martin_3d drought_flag leaf	Martin_0d - Martin_5d drought_flag leaf	Moroc9_0d - Moroc9_1d drought_flag leaf	Moroc9_0d - Moroc9_3d_drought_flag leaf	Moroc9_0d - Moroc9_5d_drought_flag leaf	Lemma_control - Lemma_stress	Palea_control - Palea_stress	Awn_control - Awn_stress	Seed_control - Seed_stress	Brenda_seed_control - Brenda_seed_stress	Hs584_seed_control - Hs584_seed_stress	regulation
Contig6004_x_at	BEST BLASTX NR: 11/06/02 NP_564147.1 2e-10 expressed protein; protein id: At1g21680.1, supported by cDNA: gi_15028242 [Arabidopsis thaliana]	Hordeum vulgare	expressed protein	At1g21680.1	protein expressed protein	Os03g28980	amino acid metabolism.aspartate family.misc.homoserine.synthesis	GBS3191	0	7	Contig6004_x_at	-0.763688	1.0271	-0.415013	0.771153	0.274876	0.116217	0.388248	0.313844	0.129364	0.129229	0.194808	0.0356909	-0.105025	-0.130881	-0.498525	0.0879531	-0.0443464
Contig209_s_at	BEST BLASTX NR: 11/06/02 T05718 2e-70 gamma-hordein 3 - barley (fragment) emb|CAA51204.1| gamma 3 hordein [Hordeum vulgare]	Hordeum vulgare	expressed protein	At1g55080.1	protein repressor protein	Os08g29500	development.storage proteins	GBS3202	1	0	Contig209_s_at	0.0594405	0.00483607	0.223541	0.203653	0.204422	0.152918	0.187459	0.184816	0.0999197	0.0615298	0.169468	-0.856087	-0.707565	-1.08708	-0.102217	-0.128989	-0.0426081
Contig524_x_at	BEST BLASTX NR: 10/27/02 T04473 9e-27 probable hordein B1 - barley (fragment) emb|CAA25509.1| pot. B1 hordein [Hordeum vulgare]	Hordeum vulgare	cation efflux family protein	At2g04620.1	protein Chitin recognition protein, putative	Os04g09390	development.storage proteins	GBS3205	1	1	Contig524_x_at	0.0121378	0.106814	0.0314308	0.124294	0.0956068	0.0107901	0.145983	0.0715117	0.0560274	-0.0859414	0.033589	-0.761042	-0.752026	-1.36626	0.0974149	-0.69615	0.0745066
EBed07_SQ003_D02_x_at	BEST BLASTX NR: <none>	Hordeum vulgare	leucine-rich repeat family protein / extensin family protein	At3g19020.1	protein repressor protein	Os08g29500	development.storage proteins	GBS3203	0	1	EBed07_SQ003_D02_x_at	0.285734	0.201036	0.0726166	0.146228	0.0781156	0.182916	0.126576	0.0350355	0.0353994	-0.124937	-0.0600818	-0.452766	-0.453049	-0.242829	0.00160923	-0.38086	0.0288191
Contig518_s_at	BEST BLASTX NR: 10/02/02 P17990 7e-57 GAMMA-HORDEIN 1 PRECURSOR pir||S08312 gamma-hordein 1 precursor - barley	Hordeum vulgare	leucine-rich repeat family protein / extensin family protein	At3g19020.1	protein transposon protein, putative, CACTA, En/Spm sub-class	Os01g18080	development.storage proteins	GBS3201	1	0	Contig518_s_at	0.34978	0.0273549	0.0991652	0.0864871	0.332378	0.175979	0.330028	0.299825	0.105874	0.0774904	0.163673	-0.550028	-0.339189	0.0889088	-0.487524	-0.186015	0.0221581
X01778_x_at	BEST BLASTX NR: 11/06/02 CAA25913.1 2e-48 (X01778) B1-hordein fragment [Hordeum vulgare]	Hordeum vulgare	cation efflux family protein	At2g04620.1	protein prolamin	Os06g31070	development.storage proteins	GBS3200	1		X01778_x_at	0.0493153	0.0141797	0.142928	0.251008	0.279469	0.112718	0.18295	0.243201	-0.0809891	0.0791856	0.152708	0.0109446	-0.15723	0.150636	-0.929041	-0.890595	0.0169262
Contig6435_at	BEST BLASTX NR: 10/28/02 NP_195500.1 e-117 (NM_119948) phosphoenolpyruvate carboxykinase (ATP) -like protein; protein id: At4g37870.1, supported by cDNA: gi_13937136,	Hordeum vulgare	phosphoenolpyruvate carboxykinase (ATP), putative / PEP carboxykinase, putative / PEPCK, putative	At4g37870.1	protein phosphoenolpyruvate carboxykinase, putative	Os03g15050	gluconeogenese/ glyoxylate cycle.PEPCK	GBS3198	4	4	Contig6435_at	-0.929783	0.312968	-0.582977	-1.09529	-1.25275	0.680562	0.117314	-0.11204	0.485497	0.963908	0.171981	-0.422498	0.0860225	0.701661	-0.204267	-0.0446674	-0.168951
Contig6276_s_at	BEST BLASTX NR: 10/27/02 T04417 5e-80 abscisic acid-induced protein ABA7 - barley emb|CAA49471.1| 18,9 KDa ABA-induced protein [Hordeum vulgare subsp. vulgare]	Hordeum vulgare	0	At3g13190.1	0	0	hormone metabolism.abscisic acid.induced-regulated-responsive-activated	GBS3121	6	6	Contig6276_s_at	-1.8875	-2.64404	-0.331957	-3.58455	-5.57672	-0.125102	-0.0830376	-0.0144308	0.126182	-0.0264442	0.173618	-0.088524	0.0106995	-0.0154505	-0.0224732	-0.452444	-0.106926
Contig1830_at	BEST BLASTX NR: 10/13/02 Q05190 7e-38 Late embryogenesis abundant protein B19.1A (B19.1) pir||S23749 embryonic abundant protein B19.1 - barley	Hordeum vulgare	Em-like protein GEA6 (EM6)	At2g40170.1	protein embryonic abundant protein 1	Os05g28210	hormone metabolism.abscisic acid.induced-regulated-responsive-activated	GBS3248	1	0	Contig1830_at	-3.2009	-2.88216	0.22063	0.435246	0.344007	0.129408	-0.0239088	0.170301	-0.0765673	0.0174968	0.00723871	-0.101622	-0.450751	0.206624	-3.20009	-0.814311	-0.211087
Contig8149_at	BEST BLASTX NR: 10/27/02 A48892 5e-73 abscisic acid-induced protein HVA22 - barley gb|AAA16094.1| (L19119) A22 [Hordeum vulgare]	Hordeum vulgare	ABA-responsive protein (HVA22e)	At5g50720.1	protein abscisic acid-induced-like protein	Os11g30500	hormone metabolism.abscisic acid.induced-regulated-responsive-activated	GBS3120	0	7	Contig8149_at	-3.83032	-3.1281	-0.230962	-0.688135	-1.10552	-0.124704	-0.184174	0.0733641	-0.300665	-0.199298	-0.140905	-1.21938	-1.19218	-1.00663	-0.895679	-0.36287	-0.33768
Contig9591_at	BEST BLASTX NR: 11/07/02 AAL57706.1 3e-64 (AY072011) AT4g17280/dl4675c [Arabidopsis thaliana]	Hordeum vulgare	auxin-responsive protein, putative	At4g12980.1	protein hypothetical protein	Os08g41280	hormone metabolism.auxin.induced-regulated-responsive-activated	GBS3124	0	7	Contig9591_at	-0.538405	0.52185	-0.137591	-0.538961	-0.430161	0.0837568	-0.191861	0.336121	-0.237535	-0.610672	-0.160004	0.423986	0.272917	0.230736	0.541267	0.079994	0.0809894
Contig11522_at	BEST BLASTX NR: 10/27/02 AAG60205.1 1e-98 putative chloroplast-targeted beta-amylase [Oryza sativa]	Hordeum vulgare	beta-amylase (CT-BMY) / 1,4-alpha-D-glucan maltohydrolase	At4g17090.1	protein putative chloroplast-targeted beta-amylase	Os10g41550	major CHO metabolism.degradation.starch.starch cleavage	GBS3126	0	1	Contig11522_at	-1.12941	-1.25646	0.810796	0.642786	-0.138618	-0.402144	0.469832	-0.188288	-0.101981	0.111359	-0.598589	-0.00611716	-0.922932	-0.783523	-1.39117	0.0441927	-0.392126
Contig101_at	BEST BLASTX NR: 10/26/02 AAL26574.1 e-113 putative fructokinase I [Oryza sativa] dbj|BAB90210.1| putative fructokinase I [Oryza sativa (japonica cultivar-group)]	Hordeum vulgare	pfkB-type carbohydrate kinase family protein	At2g31390.1	protein kinase, pfkB family	Os01g66940	major CHO metabolism.degradation.sucrose.fructokinase	GBS3127	3	3	Contig101_at	0.873624	1.57593	-0.924417	-0.929012	-1.40847	0.354508	-0.237098	-0.0764859	-0.312375	-0.144274	-0.289741	0.515852	0.463538	0.872445	0.911731	0.23983	0.47523
Contig4521_s_at	BEST BLASTX NR: 11/06/02 BAB82470.1 2e-92 sucrose:sucrose 1-fructosytransferase [Triticum aestivum]	Hordeum vulgare	beta-fructosidase (BFRUCT4) / beta-fructofuranosidase / invertase, vacuolar	At1g12240.1	protein vacuolar acid invertase	Os02g01590	major CHO metabolism.degradation.sucrose.invertases.vacuolar	GBS3128	0	7	Contig4521_s_at	1.7777	2.17441	-1.79834	-2.27618	-3.03491	0.105662	-0.0880218	-0.902591	-0.495621	0.463952	-0.0783197	0.0825483	0.216125	1.21842	1.35516	-0.0939601	0.067734
Contig7195_at	BEST BLASTX NR: 11/08/02 AAK98534.1 e-100 putative glutathione S-transferase OsGSTT1 [Oryza sativa subsp. japonica]	Hordeum vulgare	glutathione S-transferase (GST10)	At5g41210.1	protein Glutathione S-transferase, N-terminal domain, putative	Os11g37730	misc.glutathione S transferases	GBS3195	0	5	Contig7195_at	0.762236	1.00958	-0.997932	-0.867682	-0.878452	0.103922	-0.248054	-0.0239484	0.0956632	0.569517	0.502691	1.14096	1.31585	0.208445	0.0727275	-0.0704406	0.121845
Contig19453_at	BEST BLASTX NR: 10/13/02 NP_173824.1 3e-36 (NM_102260) putative metalloproteinase; protein id: At1g24140.1 [Arabidopsis thaliana]	Hordeum vulgare	matrixin family protein	At1g24140.1	protein Matrixin, putative	Os02g50730	protein.degradation.metalloprotease	GBS3133	0	6	Contig19453_at	-1.41961	-0.831938	0.0496036	0.0674932	-0.0661478	0.373036	-0.152265	0.0489589	-0.0632031	0.133232	0.102759	0.122016	-0.152186	-0.360125	-0.356825	0.00990331	-0.0866966
Contig6229_s_at	BEST BLASTX NR: 11/07/02 NP_565944.1 2e-76 (NM_129656) ubiquitin-specific protease 5 (UBP5), putative; protein id: At2g40930.1, supported by cDNA: gi_20466469,	Hordeum vulgare	expressed protein	At3g55840.1	protein expressed protein	Os01g63690	protein.degradation.ubiquitin.ubiquitin protease	GBS3170	0	3	Contig6229_s_at	-1.07151	-0.563378	0.967812	-0.38118	0.166331	-0.835792	-1.36977	-1.0751	-0.863975	-0.631047	-1.11083	2.40915	1.21164	0.473829	-0.852441	-0.0374742	-0.345656
Contig6636_at	BEST BLASTX NR: 10/27/02 BAB03248.1 4e-45 (AB037183) ethylene responsive element binding factor3 [Oryza sativa]	Hordeum vulgare	ethylene-responsive element-binding factor 4 (ERF4)	At3g15210.1	protein AP2 domain, putative	Os05g41780	RNA.regulation of transcription.AP2/EREBP, APETALA2/Ethylene-responsive element binding protein family	GBS3207	0	1	Contig6636_at	-0.625732	0.40149	0.121046	-0.885297	-0.0218289	-0.525388	-0.529096	-0.251145	-0.121965	-0.369723	-0.154442	1.51052	0.943701	0.406432	0.0974977	0.274183	-0.148671
HVSMEh0086A12r2_s_at	BEST BLASTX NR: <none>	Hordeum vulgare	PAZ domain-containing protein / piwi domain-containing protein	At2g27040.1	protein Piwi domain, putative	Os04g06770	RNA.regulation of transcription.Argonaute	GBS3209	0	1	HVSMEh0086A12r2_s_at	-0.730262	-0.678445	-1.27976	-1.276	-1.32588	-0.112744	-0.373328	-0.694607	0.195429	-0.111376	-0.462372	0.691794	0.586502	0.775747	-0.220122	0.00781152	0.192673
Contig9253_at	BEST BLASTX NR: 11/06/02 T04477 e-137 blz-1 protein - barley emb|CAA56374.1| (X80068) blz-1 protein [Hordeum vulgare subsp. vulgare]	Hordeum vulgare	bZIP transcription factor family protein	At5g28770.2	protein bZIP protein	Os03g58250	RNA.regulation of transcription.bZIP transcription factor family	GBS3211	0	5	Contig9253_at	-0.765737	-1.07635	0.332466	0.61178	0.638909	0.2204	-0.172304	-0.409743	0.190606	0.149574	0.300837	0.194775	-0.388031	-0.63475	0.0613099	-0.0249011	-0.0998038
Contig13989_at	BEST BLASTX NR: 10/26/02 CAC85949.1 e-114 (AJ312330) dof zinc finger protein [Hordeum vulgare subsp. vulgare]	Hordeum vulgare	Dof-type zinc finger domain-containing protein	At5g39660.1	protein putative zinc finger DNA-binding protein	Os03g07360	RNA.regulation of transcription.C2C2(Zn) DOF zinc finger family	GBS3213	0	4	Contig13989_at	-1.42761	-1.07678	-0.52487	-0.207504	-0.226406	-0.160539	0.100856	-0.354676	0.452059	1.26909	0.627758	-0.396952	-0.646182	0.128874	-0.29893	0.162839	-0.192185
Contig20418_at	BEST BLASTX NR: <none>	Hordeum vulgare	0	0	0	0	RNA.regulation of transcription.C2C2(Zn) DOF zinc finger family	GBS3214	2	0	Contig20418_at	0.465558	-0.0148453	-0.151732	-0.590859	-1.07261	0.41868	0.485553	0.418409	0.298027	0.387467	0.197032	1.01382	1.51094	-0.136737	-0.31911	-0.785352	-0.170044
Contig13200_at	BEST BLASTX NR: 11/06/02 AAK55449.1 9e-50 (AC069300) putative transcription factor [Oryza sativa (japonica cultivar-group)]	Hordeum vulgare	zinc finger (GATA type) family protein	At2g45050.1	protein putative transcription factor	Os10g40810	RNA.regulation of transcription.C2C2(Zn) GATA transcription factor family	GBS3139	0	1	Contig13200_at	0.320132	1.0571	-0.221356	0.649793	0.902635	0.00491351	0.210737	0.260421	0.048707	-0.00865824	0.224702	-0.0560629	-0.403019	0.126022	-0.188376	0.0431844	-0.0755469
Contig9333_s_at	BEST BLASTX NR: 10/13/02 NP_565033.1 1e-65 (NM_105863) C2H2-type zinc finger protein, putative; protein id: At1g72050.1, supported by cDNA: gi_15809914 [Arabidopsis	Hordeum vulgare	zinc finger (C2H2 type) family protein	At1g72050.2	protein Zinc finger, C2H2 type, putative	Os02g02420	RNA.regulation of transcription.C2H2 zinc finger family	GBS3140	6	0	Contig9333_s_at	-1.15128	-1.30597	-1.04458	-1.32023	-1.38126	0.534111	0.593807	0.551376	0.548305	0.395354	0.331861	0.589107	0.764276	0.291455	-0.225127	0.0484573	-0.0726808
Contig5444_s_at	BEST BLASTX NR: 11/07/02 AAM08829.1 2e-63 Putative SCARECROW gene regulator-like [Oryza sativa (japonica cultivar-group)]	Hordeum vulgare	phytochrome A signal transduction 1 (PAT1)	At5g48150.1	protein GRAS family transcription factor, putative	Os07g39470	RNA.regulation of transcription.GRAS transcription factor family	GBS3217	0	2	Contig5444_s_at	-0.822426	0.029992	-0.671037	-1.14372	-1.05422	-0.409163	-0.308232	-0.403265	-0.407994	-0.0644905	-0.0859682	0.970373	0.513188	-0.150359	0.0554405	0.0364741	-0.0799988
Contig17371_at	BEST BLASTX NR: 11/06/02 CAD41392.1 1e-70 (AL606998) OJ000223_09.4 [Oryza sativa (japonica cultivar-group)]	Hordeum vulgare	radical SAM domain-containing protein / GCN5-related N-acetyltransferase (GNAT) family protein	At5g50320.1	protein histone acetyltransferase, ELP3 family	Os04g40840	RNA.regulation of transcription.Histone acetyltransferases	GBS3143	2	2	Contig17371_at	-1.06799	-1.00143	-0.651225	-1.11264	-1.39933	-0.464004	-0.454285	-0.687809	-0.205529	-0.613763	-0.746148	0.309716	-0.0298831	0.103751	-0.0460519	0.0175761	0.0762283
Contig8132_at	BEST BLASTX NR: 11/08/02 NP_190199.1 5e-46 (NM_114482) Myb family transcription factor; protein id: At3g46130.1, supported by cDNA: gi_9864078 [Arabidopsis	Hordeum vulgare	myb family transcription factor (MYB48)	At3g46130.1	protein Myb-like DNA-binding domain, putative	Os05g02420	RNA.regulation of transcription.MYB domain transcription factor family	GBS3219	1	0	Contig8132_at	0.201933	-0.594962	-0.763327	-0.650062	-1.47051	0.917157	0.605291	-0.0589	0.498203	0.891722	0.244464	-0.442337	-0.341524	-0.190839	-1.10213	-0.148526	0.118956
Contig3819_at	BEST BLASTX NR: 10/02/02 BAA31260.1 e-109 SAR DNA binding protein [Oryza sativa]	Hordeum vulgare	SAR DNA-binding protein, putative	At3g05060.1	protein SAR DNA binding protein	Os03g22730	RNA.regulation of transcription.putative DNA-binding protein	GBS3222	2	2	Contig3819_at	-0.163876	-0.153643	-0.190201	-0.548632	-1.21617	0.0842377	0.0296688	0.0389493	0.100877	-0.0237206	0.0267345	-0.190467	-0.110447	-0.219498	-0.169287	0.00228029	-0.0760157
Contig6099_at	BEST BLASTX NR: 11/06/02 P17070 e-101 PROLIFERATING CELL NUCLEAR ANTIGEN (PCNA) (CYCLIN) pir||S14415 proliferating cell nuclear antigen - rice	Hordeum vulgare	proliferating cell nuclear antigen 2 (PCNA2)	At2g29570.1	protein proliferating cell nuclear antigen (pcna)	Os02g56130	RNA.regulation of transcription.putative DNA-binding protein	GBS3149	2	0	Contig6099_at	1.36257	1.44325	-0.94721	-1.31838	-1.54218	0.924435	0.717873	0.412019	0.260176	0.0946328	-0.284277	0.315699	0.312278	0.512726	-0.404096	-0.00602894	0.298641
Contig8947_at	BEST BLASTX NR: 11/06/02 AAK72897.1 2e-69 putative cell differentiation protein [Oryza sativa]	Hordeum vulgare	rcd1-like cell differentiation protein, putative	At3g20800.1	protein Similar to Cell differentiation family, Rcd1	Os07g37790	RNA.regulation of transcription.unclassified	GBS3153	0	2	Contig8947_at	-0.710329	-1.24096	-0.470896	-0.592248	-0.754074	0.450189	0.0620219	-0.379523	0.526788	0.471878	-0.479843	-0.524504	-0.374156	-0.0246597	0.335084	0.0654547	0.167491
Contig13884_at	BEST BLASTX NR: 11/07/02 NP_181287.1 3e-37 RRM-containing protein; protein id: At2g37510.1, supported by cDNA: 11642. [Arabidopsis thaliana]	Hordeum vulgare	RNA-binding protein, putative	At2g37510.1	protein Similar to probable RNA-binding protein [imported] - Arabidopsis thaliana	Os03g17060	RNA.RNA binding	GBS3229	4	4	Contig13884_at	-0.623758	-0.50181	-0.704572	-1.03023	-1.47946	-0.434663	-0.264008	-0.890721	0.303106	0.0753063	-0.135739	0.499141	0.112293	0.949602	-0.0395095	0.187868	-0.0121313
Contig3041_at	BEST BLASTX NR: 10/13/02 T03586 5e-36 glycine-rich RNA-binding protein 2 - rice emb|CAA05729.1| OsGRP2 [Oryza sativa (japonica cultivar-group)]	Hordeum vulgare	glycine-rich RNA-binding protein (GRP2)	At4g13850.1	protein RNA recognition motif. (a.k.a. RRM, RBD, or RNP domain), putative	Os01g68790	RNA.RNA binding	GBS3230	0	3	Contig3041_at	0.25209	0.028023	-1.3853	-1.71738	-2.16947	-0.0966353	0.0359153	-0.0151259	0.120543	-0.0540128	-0.228813	-0.509793	-0.486752	0.00638683	0.170776	0.110145	0.0183472
HVSMEh0088I08r2_s_at	BEST BLASTX NR: 10/02/02 T03586 7e-07 glycine-rich RNA-binding protein 2 - rice emb|CAA05729.1| OsGRP2 [Oryza sativa (japonica cultivar-group)]	Hordeum vulgare	glycine-rich RNA-binding protein (GRP2)	At4g13850.1	protein RNA recognition motif. (a.k.a. RRM, RBD, or RNP domain), putative	Os01g68790	RNA.RNA binding	GBS3231	0	3	HVSMEh0088I08r2_s_at	0.172651	0.0974226	-0.960696	-1.28004	-1.3306	0.384454	0.676993	0.586194	0.103734	0.00291521	-0.203977	0.144218	0.259888	0.786904	-0.316892	-0.145916	0.0147815
Contig6690_at	BEST BLASTX NR: 10/29/02 NP_566217.1 3e-46 putative GAR1 protein; protein id: At3g03920.1, supported by cDNA: 10984., supported by cDNA: gi_17380835, supported by	Hordeum vulgare	Gar1 RNA-binding region family protein	At3g03920.1	protein Similar to gene_id:MRG7.14	Os11g37080	RNA.RNA binding	GBS3232	0	4	Contig6690_at	0.281293	0.342196	-0.244477	-0.613802	-0.93749	-0.421615	-0.0894475	-0.390896	-0.0189568	-0.467363	-0.686902	0.500741	0.33881	0.979081	-0.0497289	0.0460174	-0.062988
Contig3165_at	BEST BLASTX NR: 11/08/02 NP_200894.1 1e-94 GTP-binding protein, putative; protein id: At5g60860.1 [Arabidopsis thaliana]	Hordeum vulgare	Ras-related GTP-binding protein, putative	At5g60860.1	protein At5g60860	Os05g48980	signalling.G-proteins	GBS3162	0	1	Contig3165_at	0.872232	1.31684	-0.407392	-0.149593	-0.37696	-0.643672	-0.694202	-0.602742	-0.753161	-0.394813	-0.326287	0.296239	0.353251	0.524308	0.346752	0.0219746	0.159585
Contig5611_at	BEST BLASTX NR: 10/31/02 AAK53813.1 3e-58 Ran binding protein-1 [Lycopersicon esculentum]	Hordeum vulgare	Ran-binding protein 1a (RanBP1a)	At1g07140.1	protein Similar to Ran binding protein-1	Os03g18180	signalling.G-proteins	GBS3161	0	4	Contig5611_at	1.25141	1.49109	-0.532521	-0.189403	-0.178107	-0.0225469	-0.14509	-0.174406	-0.313699	-0.311833	-0.156718	0.260487	0.323233	0.682211	0.0809396	0.00723024	-0.0255515
Contig10901_at	BEST BLASTX NR: 11/06/02 T03626 1e-83 GTP-binding protein Rab11e - common tobacco (fragment) gb|AAA74116.1| putative	Hordeum vulgare	Ras-related protein (ARA-4) / small GTP-binding protein, putative	At2g43130.1	protein Ras family, putative	Os08g41340	signalling.G-proteins	GBS3163	0	7	Contig10901_at	0.461986	1.16067	-0.591441	-0.453617	-0.243713	-0.694334	5.9777e-05	0.404273	-0.670293	-0.0960012	0.230831	0.420637	0.482858	0.488363	0.437564	0.0289398	-0.0948751
Contig3167_s_at	BEST BLASTX NR: 10/02/02 NP_172434.1 6e-73 GTP-binding protein, putative; protein id: At1g09630.1, supported by cDNA: 17081., supported by cDNA: gi_15010637,	Hordeum vulgare	Ras-related GTP-binding protein, putative	At1g09630.1	protein Ras family, putative	Os05g01480	signalling.G-proteins	GBS3245	1	1	Contig3167_s_at	0.535161	0.623557	-0.550912	-0.493076	-0.691887	-0.210501	-0.211212	-0.39945	-0.200646	-0.0787117	0.0610101	0.385318	0.396633	0.357592	0.872805	0.0348992	0.297052
Contig14350_at	BEST BLASTX NR: 10/02/02 BAB56062.1 4e-92 (AP003106) putative receptor-protein kinase [Oryza sativa (japonica cultivar-group)]	Hordeum vulgare	protein kinase family protein	At3g51550.1	protein Protein kinase domain, putative	Os05g25450	signalling.receptor kinases.Catharanthus roseus-like RLK1	GBS3247	0	5	Contig14350_at	-0.446665	-0.340137	-0.631447	-0.973181	-0.173286	0.199132	0.292629	0.238728	0.151189	0.358884	0.658004	0.846897	0.713056	0.858931	0.267718	0.236044	-0.415287
Contig7373_s_at	BEST BLASTX NR: 01/29/03 NP_565524.1 6e-18 expressed protein; protein id: At2g21970.1, supported by cDNA: 10672., supported by cDNA: gi_7384979 [Arabidopsis	Hordeum vulgare	stress enhanced protein 2 (SEP2)	At2g21970.1	protein conjugal transfer protein, putative	Os04g54630	stress	GBS3168	2	0	Contig7373_s_at	-1.46881	-1.48241	-0.864774	-1.32387	-1.54915	-0.34042	-0.663234	-0.661294	-0.094393	-0.286889	-0.200497	0.237681	-0.348896	-0.564671	-0.0940763	0.0504906	-0.135333
Contig2909_s_at	BEST BLASTX NR: 11/08/02 AAL67123.1 2e-16 AT3g06760/F3E22_10 [Arabidopsis thaliana] gb|AAM91471.1| AT3g06760/F3E22_10 [Arabidopsis thaliana]	Hordeum vulgare	drought-responsive family protein	At5g26990.1	protein expressed protein	Os05g48800	stress.abiotic.drought/salt	GBS3178	1	0	Contig2909_s_at	-1.18247	-1.44101	-0.0296911	0.0167727	-0.158183	0.280101	0.356672	0.050903	-0.157461	-0.119613	-0.473054	0.113511	-0.288101	0.195536	0.182201	-0.0269761	0.167158
Contig7001_at	BEST BLASTX NR: 11/04/02 BAB82473.1 e-101 chitinase 3 [Triticum aestivum]	Hordeum vulgare	basic endochitinase	At3g12500.1	protein chitinase (EC 3.2.1.14) - rice	Os06g51060	stress.biotic	GBS3172	3	3	Contig7001_at	-1.92499	-1.46208	0.432359	0.404548	0.532049	0.22035	0.387355	0.337264	0.151023	0.0846663	0.315057	0.250268	0.199384	0.18625	0.455547	-0.0713643	0.171353
Contig4326_s_at	BEST BLASTX NR: 11/06/02 AAD28733.1 4e-69 chitinase IV precursor [Triticum aestivum]	Hordeum vulgare	class IV chitinase (CHIV)	At3g54420.1	protein Chitinase class I, putative	Os04g41680	stress.biotic	GBS3242	2	2	Contig4326_s_at	-3.54804	-1.53188	0.299335	-0.282564	-1.28687	-0.736757	0.760166	0.827849	-0.48817	1.14383	1.51448	0.254731	0.611223	-0.0282303	0.0250033	-0.265129	-0.105494
EBem05_SQ002_D05_s_at	BEST BLASTX NR: <none>	Hordeum vulgare	basic endochitinase	At3g12500.1	protein chitinase (EC 3.2.1.14) - rice	Os06g51060	stress.biotic	GBS3173	3	3	EBem05_SQ002_D05_s_at	-4.65518	-3.96025	0.109583	0.122157	0.169798	0.166081	0.136824	0.113841	0.0447798	0.203947	0.223787	-0.21463	0.70398	-0.0159202	0.819888	-0.00972687	0.0829429
Contig17338_at	BEST BLASTX NR: 11/08/02 BAB86062.1 5e-34 P0445E10.22 [Oryza sativa (japonica cultivar-group)] dbj|BAB92700.1| P0478H03.16 [Oryza sativa (japonica cultivar-group)]	Hordeum vulgare	MATE efflux family protein	At1g66780.1	protein MATE efflux family protein	Os01g49120	transport.misc	GBS3187	0	1	Contig17338_at	-1.3521	-1.09366	0.122088	0.143953	0.159818	0.379783	0.477991	0.563714	0.149344	0.0749098	0.137483	-0.206317	-0.331882	-0.19798	0.0249389	-0.146144	0.293418
Identifier	Gene Title	Organism	Arabidopsis Description	Arabidopsis Locus Link	Oryza sativa Description	Oryza sativa Locus Link	Functional categories	Marker number	SM_chromosome	OWB_chromosome		OWB_D_control - OWB_D_stress	OWB_R_control - OWB_R_stress	Morex_control - Drought_38SWC_21days	Morex_control - Drought_19SWC_21days	Morex_control - Drought_7SWC_21days	Martin_0d - Martin_1d drought_flag leaf	Martin_0d - Martin_3d drought_flag leaf	Martin_0d - Martin_5d drought_flag leaf	Moroc9_0d - Moroc9_1d drought_flag leaf	Moroc9_0d - Moroc9_3d_drought_flag leaf	Moroc9_0d - Moroc9_5d_drought_flag leaf	Lemma_control - Lemma_stress	Palea_control - Palea_stress	Awn_control - Awn_stress	Seed_control - Seed_stress	Brenda_seed_control - Brenda_seed_stress	Hs584_seed_control - Hs584_seed_stress	regulation
Contig592_at	BEST BLASTX NR: 10/13/02 P49363 e-114 Aminomethyltransferase, mitochondrial precursor (Glycine cleavage system T protein) (GCVT)	Hordeum vulgare	aminomethyltransferase, putative	At1g11860.1	protein glycine cleavage system T protein	Os04g53230	amino acid metabolism.degradation.serine-glycine-cysteine group.glycine	GBS3244	0	2	Contig592_at	1.24049	0.169693	0.553419	0.845233	1.41121	1.16416	1.87372	1.84363	0.606063	1.06543	0.720214	2.45329	1.70413	1.94907	0.108293	0.0467154	0.0723852
Contig11654_at	BEST BLASTX NR: 11/06/02 NP_173675.1 4e-88 phosphoribosylanthranilate transferase, putative; protein id: At1g22610.1 [Arabidopsis thaliana]	Hordeum vulgare	C2 domain-containing protein	At1g22610.1	protein probable anthranilate phosphoribosyltransferase (EC 2.4.2.18) T22J18.21 - Arabidopsis th	Os05g35480	amino acid metabolism.synthesis.aromatic aa.tryptophan	GBS3249	0	1	Contig11654_at	0.860202	1.50903	-0.317338	0.0797889	0.467479	-0.140465	-0.0629334	0.0250101	0.0572488	0.0474943	0.0522148	0.676259	0.578339	-1.59686	0.170409	-0.128166	-0.0382798
HW07D08u_s_at	BEST BLASTX NR: 11/08/02 CAC09469.1 7e-39 cysteine synthase [Oryza sativa (indica cultivar-group)]	Hordeum vulgare	cysteine synthase, putative / O-acetylserine (thiol)-lyase, putative / O-acetylserine sulfhydrylase, putative	At3g61440.1	protein cysteine synthase A, putative	Os04g08350	amino acid metabolism.synthesis.serine-glycine-cysteine group.cysteine.OASTL	GBS3236	0	2	HW07D08u_s_at	1.38287	2.16007	0.44999	1.56992	2.37026	0.849896	1.95013	2.19212	0.935133	1.18011	1.26671	2.83295	2.15493	3.2271	-0.452421	0.176675	0.0996421
Contig585_x_at	BEST BLASTX NR: 11/08/02 S20519 8e-28 hordein B precursor - barley emb|CAA37729.1| (X53690) B hordein precursor [Hordeum vulgare subsp. vulgare]	Hordeum vulgare	glycine-rich protein	At4g37900.1	protein prolamin	Os06g31070	development.storage proteins	GBS3204	1	0	Contig585_x_at	0.646488	0.356801	0.290601	0.287511	0.448006	0.231356	0.58118	0.751901	0.0300497	0.0752363	0.155826	-1.16163	-0.880582	-0.327681	-0.0548472	-0.0464794	-0.0390474
Contig815_at	BEST BLASTX NR: 11/06/02 P06470 8e-48 B1-hordein precursor pir||S07365 hordein B1 - barley	Hordeum vulgare	cation efflux family protein	At2g04620.1	protein Chitin recognition protein, putative	Os04g09390	development.storage proteins	GBS3200	1		Contig815_at	0.171995	0.153173	0.00863764	-0.0461306	0.110511	0.0225236	0.282577	0.292246	0.0480319	-0.0288162	0.106219	-0.0357682	-0.0941839	0.178465	0.0010813	0.0345561	-0.114664
HVSMEh0094M14f_s_at	BEST BLASTX NR: <none>	Hordeum vulgare	pyrophosphate--fructose- 6-phosphate 1-phosphotransferase alpha subunit, putative / pyrophosphate-dependent 6-	At1g76550.1	protein Phosphofructokinase, putative	Os02g48360	glycolysis.pyrophosphate-fructose-6-P phosphotransferase	GBS3199	0	6	HVSMEh0094M14f_s_at	0.930072	1.2256	-0.942406	-1.08435	-0.943184	0.099477	-0.354882	-0.182163	-0.369593	-0.0365888	-0.532423	0.622032	0.727316	1.84639	0.0924889	-0.0348193	0.157803
Contig24100_at	BEST BLASTX NR: 11/07/02 BAB85919.1 6e-27 auxin response factor 10 [Oryza sativa]	Hordeum vulgare	transcriptional factor B3 family protein	At4g30080.1	protein auxin response factor 10	Os04g43910	hormone metabolism.auxin.signal transduction	GBS3243	2	0	Contig24100_at	-0.0193282	0.350806	0.0575735	0.597734	0.989824	0.430309	0.535332	0.401465	0.246018	0.390052	0.341946	1.11769	1.19618	1.35144	-0.452504	0.120442	0.191514
Contig1681_x_at	BEST BLASTX NR: 11/06/02 T05934 5e-46 probable jasmonate-induced protein 1 - barley (fragment) emb|CAA66806.1| (X98124) jasmonate-induced protein [Hordeum vulgare]	Hordeum vulgare	0	0	protein hypothetical protein	Os04g24480	hormone metabolism.jasmonate.induced-regulated-responsive-activated	GBS3240	0	3	Contig1681_x_at	0.6702	0.631201	-0.819003	-0.573207	-0.600361	1.19301	2.5041	2.52288	0.446016	0.799784	1.02145	0.819604	1.64907	0.517301	-0.121295	-0.0391317	0.0139034
rbags15p13_s_at	BEST BLASTX NR: 11/08/02 P32024 9e-30 23 KD JASMONATE-INDUCED PROTEIN pir||S22514 jasmonate-induced protein 1 - barley	Hordeum vulgare	0	0	protein expressed protein	Os04g24320	hormone metabolism.jasmonate.induced-regulated-responsive-activated	GBS3239	0	1	rbags15p13_s_at	0.636981	-0.219361	0.100123	0.228806	0.28275	0.517192	0.274116	0.181348	0.0418559	0.0734204	-0.0236558	0.993388	0.951252	-0.0865852	1.3396	0.157674	0.0236837
Contig1679_s_at	BEST BLASTX NR: 10/27/02 P32024 8e-93 23 KD JASMONATE-INDUCED PROTEIN pir||S22514 jasmonate-induced protein 1 - barley	Hordeum vulgare	0	0	protein expressed protein	Os04g24320	hormone metabolism.jasmonate.induced-regulated-responsive-activated	GBS3238	0	1	Contig1679_s_at	0.522907	-0.0207351	0.00293725	0.0534329	0.037024	0.00531946	0.0991514	0.0836528	0.15083	0.147735	0.143454	0.370038	0.206789	0.0173351	0.168368	0.209185	-0.211918
Contig13248_at	BEST BLASTX NR: 11/06/02 CAD40043.1 1e-82 (AL606590) OSJNBa0052O21.28 [Oryza sativa (japonica cultivar-group)]	Hordeum vulgare	UDP-glucoronosyl/UDP- glucosyl transferase family protein	At1g05680.1	protein UDP-glucoronosyl and UDP-glucosyl transferase	Os04g12970	hormone metabolism.salicylic acid.synthesis-degradation	GBS3237	0	5	Contig13248_at	-0.316669	0.129881	0.589473	0.632463	-0.516155	-0.321338	0.168198	-0.125286	-0.0565959	0.211791	-0.00677295	-0.0226812	0.0641922	-0.475516	0.326843	-0.2196	-0.0613762
Contig3952_at	BEST BLASTX NR: 11/06/02 AAA98615.1 e-102 (J04202) alpha-amylase [Hordeum vulgare subsp. vulgare]	Hordeum vulgare	alpha-amylase, putative / 1,4-alpha-D-glucan glucanohydrolase, putative	At4g25000.1	protein Alpha amylase, catalytic domain, putative	Os02g52700	major CHO metabolism.degradation.starch.starch cleavage	GBS3125	0	6	Contig3952_at	1.55888	0.313124	0.150175	0.285027	0.301648	0.0663158	0.142257	0.206623	0.0477814	0.0147448	0.0514967	0.0979748	0.0988369	-0.020412	0.0332877	-0.0399754	0.0552095
Contig3114_at	BEST BLASTX NR: 10/02/02 AAK01174.2 e-129 triose phosphate translocator [Triticum aestivum]	Hordeum vulgare	phosphate/triose- phosphate translocator, putative	At5g46110.1	protein triose phosphate translocator	Os05g15160	major CHO metabolism.degradation.starch.transporter	GBS3246	0	3	Contig3114_at	1.88638	0.943701	0.177751	0.424019	0.613869	0.270676	0.788836	0.775216	0.304375	0.521091	0.276961	-0.0284681	0.235667	0.44029	-0.319681	-0.0460575	0.123694
Contig481_at	BEST BLASTX NR: 11/07/02 P49036 6e-31 Sucrose synthase 2 (Sucrose-UDP glucosyltransferase 2) gb|AAA33514.1| (L22296) UDP-glucose:D-fructose 2-glucosyl-transferase [Zea mays]	Hordeum vulgare	sucrose synthase / sucrose-UDP glucosyltransferase (SUS1)	At5g20830.1	protein sucrose-UDP glucosyltransferase 2	Os03g28330	major CHO metabolism.degradation.sucrose.Susy	GBS3258		7	Contig481_at	0.794312	1.05852	-0.338442	-0.406071	0.711023	0.613994	0.590756	0.865328	-0.492959	0.129304	-0.0275455	2.09445	1.81244	3.02249	0.270307	0.57322	0.272339
Contig10765_at	BEST BLASTX NR: 10/27/02 AAK27313.1 e-107 (AY028315) ADP-glucose pyrophosphorylase small subunit [Oryza sativa]	Hordeum vulgare	glucose-1-phosphate adenylyltransferase small subunit 1 (APS1) / ADP-glucose pyrophosphorylase (ADG1)	At5g48300.1	protein glucose-1-phosphate adenylyltransferase, putative	Os09g12660	major CHO metabolism.synthesis.starch.AGPase	GBS3256	5		Contig10765_at	-1.21949	-0.508053	0.611343	0.0734136	-0.1013	-0.139978	0.136886	-0.0331562	-0.0580672	-0.00906777	0.0581636	0.726627	0.87639	0.343893	0.294351	0.119836	0.240236
Contig11648_at	BEST BLASTX NR: 11/06/02 T03760 e-143 alpha-dextrin endo-1,6-alpha-glucosidase (EC 3.2.1.41) - rice dbj|BAA09167.1| (D50602) starch debranching enzyme precursor [Oryza sativa]	Hordeum vulgare	pullulanase, putative / starch debranching enzyme, putative	At5g04360.1	protein pullulanase; alpha-dextrin endo-1,6-alpha-glucosidase	Os04g08270	major CHO metabolism.synthesis.starch.debranching	GBS3235	0	7	Contig11648_at	1.44062	0.935772	0.395807	0.449997	0.641554	0.181188	0.136329	0.180374	0.00344049	-0.0119995	-0.0208717	-0.0353234	-0.0404551	-0.319529	-0.0495433	-0.382256	0.132199
HV_CEb0010H17r2_at	BEST BLASTX NR: 11/04/02 BAB63755.1 3e-12 (AP003504) nucleoid DNA-binding protein cnd41-like protein [Oryza sativa (japonica cultivar-group)]	Hordeum vulgare	aspartyl protease family protein	At1g01300.1	protein Eukaryotic aspartyl protease	Os06g20040	protein.degradation.aspartate protease	GBS3152	0	7	HV_CEb0010H17r2_at	1.03877	0.864998	-0.291755	0.712183	2.02043	0.297813	0.0428013	0.0206675	-0.0629724	0.12609	-0.303839	3.01014	2.86719	0.790806	2.06525	0.485365	0.00750188
Contig24409_at	BEST BLASTX NR: 11/07/02 NP_564539.1 1e-21 expressed protein; protein id: At1g49050.1, supported by cDNA: gi_13430539 [Arabidopsis thaliana]	Hordeum vulgare	aspartyl protease family protein	At1g49050.1	protein Eukaryotic aspartyl protease, putative	Os06g15760	protein.degradation.aspartate protease	GBS3132	7	7	Contig24409_at	1.17689	1.09871	-0.290159	-0.242604	-0.0979587	-0.310235	-0.0272597	0.120973	-0.669997	-0.200281	-0.0646363	0.902565	1.00293	1.25573	0.296905	0.148467	-0.0772299
Contig13847_s_at	BEST BLASTX NR: 11/08/02 T05928 1e-51 subtilisin-like proteinase (EC 3.4.21.-) - barley (fragment) emb|CAA10987.1| (AJ222782) subtilisin-like protease [Hordeum vulgare subsp.	Hordeum vulgare	subtilase family protein	At5g11940.1	protein PA domain, putative	Os01g58270	protein.degradation.subtilases	GBS3135	1	1	Contig13847_s_at	2.69493	1.23082	1.02809	2.16557	3.39576	2.46696	3.63498	3.50936	2.25701	1.99741	2.39085	4.09193	3.52209	4.77394	0.0864076	-0.0402671	-0.190982
Contig807_s_at	BEST BLASTX NR: 10/04/02 Q43831 4e-98 RUBISCO SUBUNIT BINDING-PROTEIN BETA SUBUNIT (60 KD CHAPERONIN BETA SUBUNIT) (CPN-60 BETA)	Hordeum vulgare	RuBisCO subunit binding-protein beta subunit, chloroplast / 60 kDa chaperonin beta subunit / CPN-60 beta	At1g55490.1	protein TCP-1/cpn60 chaperonin family	Os06g02380	PS.calvin cyle.rubisco interacting	GBS3136	7	0	Contig807_s_at	0.574983	1.49596	0.777828	1.22706	0.62091	0.50467	0.817374	0.778339	0.384372	0.0689847	0.00221046	-0.23738	-0.45152	-0.190039	-0.716554	-0.0880559	-0.0495469
Contig1618_at	BEST BLASTX NR: 10/04/02 BAB19388.1 5e-68 putative transketolase [Oryza sativa (japonica cultivar-group)]	Hordeum vulgare	transketolase, putative	At3g60750.1	protein transketolase	Os06g04270	PS.calvin cyle.transketolase	GBS3137	0	7	Contig1618_at	1.37483	0.627888	0.235252	0.420078	0.635765	0.0804523	0.640209	0.601996	0.169358	0.375464	0.186498	0.0413985	-0.0207893	0.298804	-0.277104	0.130882	0.00799213
Contig1644_at	BEST BLASTX NR: 11/08/02 AAC78103.1 e-102 Rieske Fe-S precursor protein [Oryza sativa]	Hordeum vulgare	cytochrome B6-F complex iron-sulfur subunit, chloroplast / Rieske iron-sulfur protein / plastoquinol-plastocyani	At4g03280.1	protein Rieske Fe-S precursor protein	Os07g37030	PS.lightreaction.cytochrome b6/f	GBS3138	2	2	Contig1644_at	1.38663	0.264533	0.0657975	0.14231	0.173649	0.164353	0.447699	0.241813	0.275759	0.48749	0.178256	0.254481	0.146631	0.297971	-0.191271	-0.0164942	0.0161164
Contig25131_at	BEST BLASTX NR: 11/06/02 NP_568287.1 3e-08 putative protein; protein id: At5g13220.1, supported by cDNA: gi_15912332, supported by cDNA: gi_19548008 [Arabidopsis	Hordeum vulgare	expressed protein	At5g13220.1	protein expressed protein	Os04g32480	RNA.regulation of transcription.C2C2(Zn) GATA transcription factor family	GBS3215	0	2	Contig25131_at	-1.17518	0.0658485	0.0823527	-0.0101938	0.167722	0.442411	0.0693218	0.0594334	0.090701	0.0582824	0.252737	0.375997	0.169394	-0.48019	0.0789243	-0.0487477	0.131709
Contig4741_s_at	BEST BLASTX NR: 11/04/02 BAB55659.1 e-108 KNOX family class 2 homeodomain protein [Oryza sativa (japonica cultivar-group)]	Hordeum vulgare	homeobox protein knotted-1 like 3 (KNAT3)	At5g25220.1	protein KNOX2 domain, putative	Os06g43860	RNA.regulation of transcription.HB,Homeobox transcription factor family	GBS3218	0	7	Contig4741_s_at	-0.608853	-0.955537	0.0800482	0.586294	0.497111	0.484143	0.688848	0.877589	0.996782	1.09818	0.791266	0.33732	0.524948	0.892682	0.231037	-0.0873223	-0.175537
Contig2314_at	BEST BLASTX NR: 11/06/02 AAM63936.1 2e-49 Lil3 protein [Arabidopsis thaliana]	Hordeum vulgare	lil3 protein	At4g17600.1	protein hypothetical protein	Os02g03330	RNA.regulation of transcription.HSF,Heat-shock transcription factor family	GBS3144	6	6	Contig2314_at	1.04178	1.39813	0.285519	0.488636	0.588773	0.41259	0.786677	0.891279	0.476267	0.202589	0.356175	2.00296	1.78651	1.36423	0.294526	0.0253057	0.123322
Contig3362_at	BEST BLASTX NR: 10/26/02 BAA89798.1 5e-78 (AB028183) OsNAC4 protein [Oryza sativa] dbj|BAB64820.1| (AP003411) development regulation gene OsNAC4 [Oryza sativa	Hordeum vulgare	no apical meristem (NAM) family protein	At5g63790.1	protein No apical meristem (NAM) protein, putative	Os01g60020	RNA.regulation of transcription.NAC domain transcription factor family	GBS3220	0	3	Contig3362_at	-0.0193423	-0.124171	0.0493125	0.15325	-0.117502	0.471512	0.451122	0.164847	0.316533	0.328561	0.364379	0.383087	0.735908	0.187742	0.428231	-0.0620876	-0.241279
Contig11872_at	BEST BLASTX NR: 10/13/02 NP_200946.1 3e-62 (NM_125531) pseudo-response regulator 1; protein id: At5g61380.1, supported by cDNA: gi_20453053, supported by cDNA:	Hordeum vulgare	ABI3-interacting protein 1 (AIP1)	At5g61380.1	protein Similar to pseudo-response regulator APRR1 [imported] - Arabidopsis thaliana	Os02g40510	RNA.regulation of transcription.Psudo ARR transcription factor family	GBS3122	6	0	Contig11872_at	0.980498	1.05185	0.149546	0.532337	0.677668	0.603261	0.496258	0.344114	0.199278	0.883536	0.603298	-1.09742	-1.14124	0.00734402	0.288413	0.137736	0.241147
Contig14545_at	BEST BLASTX NR: 10/13/02 NP_173043.1 8e-21 transcriptional regulator, putative; protein id: At1g15910.1 [Arabidopsis thaliana]	Hordeum vulgare	XH/XS domain-containing protein	At5g59390.1	protein XH domain, putative	Os12g38440	RNA.regulation of transcription.putative DNA-binding protein	GBS3221	0	2	Contig14545_at	-0.00300275	0.371713	-0.118245	0.146767	0.168109	0.0713162	-0.323386	-0.855141	-0.162289	-0.260494	-0.325966	0.0343582	0.69077	0.369058	-0.0304961	0.0781788	0.0393289
Contig5393_at	BEST BLASTX NR: 10/13/02 AAF67835.1 3e-97 LIM transcription factor homolog [Zea mays]	Hordeum vulgare	transcription factor LIM, putative	At1g10200.1	protein pollen specific LIM domain protein 1b	Os12g32620	RNA.regulation of transcription.unclassified	GBS3150	5	0	Contig5393_at	2.02721	1.74057	-0.131168	0.0426597	0.71566	1.50608	2.52259	2.64806	1.13703	1.65965	1.54817	2.60709	2.81274	3.06659	1.08428	0.24372	0.117292
Contig15384_at	BEST BLASTX NR: 11/08/02 NP_200369.1 3e-80 (NM_124940) putative protein; protein id: At5g55580.1, supported by cDNA: gi_17065229 [Arabidopsis thaliana]	Hordeum vulgare	mitochondrial transcription termination factor family protein / mTERF family protein	At5g55580.1	protein mTERF, putative	Os07g39430	RNA.regulation of transcription.unclassified	GBS3224	0	2	Contig15384_at	-0.0960309	-0.524507	0.247701	0.366694	0.0598694	1.42203	1.40493	1.66256	1.02445	0.501797	0.436594	0.491947	0.105775	0.523803	-0.139562	0.0959641	0.174163
Contig10986_at	BEST BLASTX NR: 11/08/02 AAK82454.1 8e-61 (AC091247) putative transcription factor [Oryza sativa]	Hordeum vulgare	KOW domain-containing transcription factor family protein	At3g09210.1	protein putative transcription factor	Os03g61030	RNA.regulation of transcription.unclassified	GBS3226	0	5	Contig10986_at	1.61731	1.3715	0.788427	1.23888	0.752492	0.633237	0.443858	0.224435	0.710006	-0.0707173	0.0813359	-0.0546346	-0.138317	-0.245294	-0.103936	-0.188297	0.0670503
Contig9436_at	BEST BLASTX NR: 11/08/02 AAF64167.1 3e-50 plastid-specific ribosomal protein 2 precursor [Spinacia oleracea]	Hordeum vulgare	RNA recognition motif (RRM)-containing protein	At3g52150.1	protein plastid-specific ribosomal protein 2 precursor	Os09g10760	RNA.regulation of transcription.unclassified	GBS3225	0	5	Contig9436_at	2.0871	2.35134	0.682448	1.00865	0.976807	0.342477	0.660697	0.319392	0.512953	-0.0244162	0.23999	0.821362	0.343804	0.446272	0.152882	0.176113	0.0212452
Contig13984_at	BEST BLASTX NR: 11/06/02 BAC15479.1 3e-96 similar to nucleoid DNA-binding-like protein [Oryza sativa (japonica cultivar-group)]	Hordeum vulgare	aspartyl protease family protein	At3g54400.1	protein Eukaryotic aspartyl protease	Os07g46480	RNA.regulation of transcription.unclassified	GBS3156	0	2	Contig13984_at	2.99287	3.08693	-0.841839	0.834895	1.07305	0.329754	0.345047	0.326612	0.278081	0.212184	0.26392	0.381834	0.110145	0.336524	0.299016	0.116296	0.252136
Contig17116_at	BEST BLASTX NR: 10/25/02 T04346 4e-034 glycine-rich RNA-binding protein - rice emb|CAA05728.1| (AJ002893) OsGRP1 [Oryza sativa (japonica cultivar-group)]	Hordeum vulgare	glycine-rich RNA-binding protein (GRP7)	At2g21660.1	protein retrotransposon protein, putative, Ty1-copia sub-class	Os03g46770	RNA.RNA binding	GBS3233	0	5	Contig17116_at	0.2061	0.337274	0.00548263	0.0691532	0.0952774	3.60343	4.80244	4.90533	1.64412	1.6692	2.31128	-0.0247215	0.114143	0.196541	0.180497	0.180945	-0.0495668
Contig8597_at	BEST BLASTX NR: 10/28/02 NP_181084.1 5e-036 (NM_129093) chloroplast RNA-binding protein cp33, putative; protein id: At2g35410.1, supported by cDNA: gi_14596022	Hordeum vulgare	33 kDa ribonucleoprotein, chloroplast, putative / RNA-binding protein cp33, putative	At2g35410.1	protein RNA recognition motif. (a.k.a. RRM, RBD, or RNP domain), putative	Os04g50110	RNA.RNA binding	GBS3227	0	2	Contig8597_at	1.07488	0.399427	0.412731	1.22746	1.58006	0.25331	0.967156	0.546861	0.382673	-0.146125	0.223145	0.829173	0.231713	0.479572	-1.76866	-0.074917	-0.265941
Contig4432_at	BEST BLASTX NR: 10/13/02 BAC10140.1 3e-92 putative ribonucleoprotein [Oryza sativa (japonica cultivar-group)]	Hordeum vulgare	29 kDa ribonucleoprotein, chloroplast, putative / RNA-binding protein cp29, putative	At2g37220.1	protein RNA recognition motif. (a.k.a. RRM, RBD, or RNP domain), putative	Os07g43810	RNA.RNA binding	GBS3154	2	2	Contig4432_at	1.91448	2.11056	0.262951	0.250771	0.00574823	0.26113	0.806541	0.695806	0.485756	0.132353	0.287675	0.901522	0.365356	0.576192	0.00335215	0.443085	0.0741767
HVSMEa0005E13r2_s_at	BEST BLASTX NR: <none>	Hordeum vulgare	29 kDa ribonucleoprotein, chloroplast, putative / RNA-binding protein cp29, putative	At2g37220.1	protein RNA recognition motif. (a.k.a. RRM, RBD, or RNP domain), putative	Os07g43810	RNA.RNA binding	GBS3155	0	2	HVSMEa0005E13r2_s_at	1.79898	2.15665	0.46586	0.368549	0.161394	0.191039	0.715325	0.662262	0.307177	0.222037	0.307145	0.421716	0.503904	0.510064	0.190963	0.291587	0.287752
Contig9041_s_at	BEST BLASTX NR: 10/13/02 AAD17856.1 2e-73 sigma factor SIG6; ZmSIG6 [Zea mays]	Hordeum vulgare	RNA polymerase sigma subunit SigF (sigF) / sigma-like factor (SIG6)	At2g36990.1	protein Sigma-70 region 3, putative	Os08g14450	RNA.transcription	GBS3234	0	5	Contig9041_s_at	0.201785	-0.175352	0.216374	0.474485	0.542315	-0.0303999	-0.350616	-0.268718	0.322416	0.388428	-0.118618	0.827962	0.491933	0.550568	-0.273839	-0.0998078	-0.0398207
Contig2747_x_at	BEST BLASTX NR: 11/04/02 BAC06263.1 e-114 putative calreticulin [Oryza sativa (japonica cultivar-group)]	Hordeum vulgare	calreticulin 3 (CRT3)	At1g08450.1	protein calreticulin 3	Os05g43170	signalling.calcium	GBS3253	3	0	Contig2747_x_at	0.059452	-0.104753	-0.0599776	-0.103056	0.159236	0.76885	1.731	1.67832	0.16597	0.651663	0.907578	-0.248824	0.256279	-0.583567	0.158281	0.0316187	0.0760375
Contig3343_at	BEST BLASTX NR: 11/06/02 AAK92225.1 e-142 (AY043288) calcium-binding protein 1 [Hordeum vulgare] [Hordeum vulgare subsp. vulgare]	Hordeum vulgare	calcium-binding RD20 protein (RD20)	At2g33380.1	protein abscisic acid-induced protein - rice	Os04g43200	signalling.calcium	GBS3158	2	2	Contig3343_at	1.08161	-0.280007	0.137651	0.343195	0.371637	0.784162	0.839533	0.922045	0.194493	0.0581351	0.133813	-0.230408	-0.182031	0.146415	-0.442087	-0.056859	-0.0651424
Contig6347_s_at	BEST BLASTX NR: 11/06/02 BAA90612.1 4e-83 ESTs AU082316(E3368),D41461(S3973) correspond to a region of the predicted gene.~hypothetical protein [Oryza sativa	Hordeum vulgare	calmodulin-binding family protein	At5g62390.1	protein IQ calmodulin-binding motif, putative	Os06g01500	signalling.calcium	GBS3159	7	7	Contig6347_s_at	0.64849	1.03306	-0.645217	-0.447643	-0.533969	0.176398	0.384439	-0.138679	0.296295	-0.0596555	-0.281009	1.03646	0.876599	2.23865	-0.249639	0.115901	0.172069
Contig19911_at	BEST BLASTX NR: 11/08/02 BAB21175.1 5e-50 (AP002909) putative serine/threonine-specific receptor protein kinase [Oryza sativa (japonica cultivar-group)]	Hordeum vulgare	leucine-rich repeat protein kinase, putative	At1g51800.1	protein Protein kinase domain, putative	Os05g44970	signalling.light	GBS3254	5	5	Contig19911_at	0.0225038	-0.153638	0.226752	0.267581	0.318621	1.50955	3.16759	3.4731	0.0710436	0.798959	0.551692	0.130128	0.010185	0.171157	0.0827677	-0.0802265	0.0798439
Contig15476_at	BEST BLASTX NR: 11/06/02 BAC20673.1 3e-49 serine/threonine kinase-like protein [Oryza sativa (japonica cultivar-group)]	Hordeum vulgare	protein kinase family protein	At4g23150.1	protein Protein kinase domain, putative	Os07g35390	signalling.receptor kinases.DUF 26	GBS3167	0	2	Contig15476_at	0.587627	-0.606999	0.196654	0.391291	0.268033	0.467151	0.305927	0.499951	0.473129	0.631989	0.632556	0.0473573	0.0753473	0.337618	-0.0659014	0.118118	-0.00539983
Contig13791_at	BEST BLASTX NR: 10/13/02 NP_193537.2 4e-63 putative protein; protein id: At4g18030.1, supported by cDNA: gi_15294145 [Arabidopsis thaliana]	Hordeum vulgare	dehydration-responsive family protein	At1g26850.1	protein At1g26850/T2P11_4	Os09g24900	unknown	GBS3179	5	0	Contig13791_at	0.854474	1.09314	-0.112012	0.481466	0.621832	0.821203	0.393448	0.414462	0.350535	0.618024	0.304045	0.105137	0.321006	0.439932	0.121144	0.147108	-0.118961
Contig7681_s_at	BEST BLASTX NR: 10/02/02 BAB90379.1 e-110 ankyrin-like protein [Oryza sativa (japonica cultivar-group)]	Hordeum vulgare	dehydration-responsive protein-related	At5g64030.1	protein methyltransferase, putative	Os01g66110	unknown	GBS3177	0	3	Contig7681_s_at	1.90659	2.18749	-0.320622	0.813614	1.66001	0.32642	0.455539	0.447605	-0.17648	0.169747	0.189634	0.954691	0.625574	1.59453	0.366041	0.327836	0.211787
rbags19n19_s_at	BEST BLASTX NR: <none>	Hordeum vulgare	Bet v I allergen family protein	At1g24020.1	protein Pathogenesis-related protein Bet v I family	Os04g39150	unknown	GBS3241	0	2	rbags19n19_s_at	1.14869	1.66782	-0.242151	1.98303	2.11965	0.260825	0.0920769	0.197987	0.0172569	0.0345649	0.044744	-0.150503	-0.281967	-0.281842	0.301971	1.20485	-0.00966946
Contig12939_at	BEST BLASTX NR: 10/27/02 BAB86230.1 2e-48 (AP003922) hypothetical protein~similar to Arabidopsis thaliana chromosome 1, At1g44760 [Oryza sativa (japonica	Hordeum vulgare	universal stress protein (USP) family protein	At1g44760.1	protein hypothetical protein	Os01g65440	unknown	GBS3184	3	3	Contig12939_at	0.604422	1.22583	-0.0775246	0.292185	0.464566	0.256394	0.14026	0.255624	0.0990269	-0.167575	0.130066	0.879712	1.36196	0.524811	0.194659	0.188076	0.139458
Contig3217_s_at	BEST BLASTX NR: 10/29/02 BAC10287.1 9e-24 defensin [Triticum aestivum]	Hordeum vulgare	plant defensin-fusion protein, putative (PDF2.2)	At2g02100.1	protein Gamma-thionins family, putative	Os02g41910	stress.biotic	GBS3171	0	1	Contig3217_s_at	1.61194	1.63022	-0.044392	1.49215	1.61351	-0.131932	-0.172638	-0.231552	0.493043	0.399141	0.304449	0.398631	0.372063	-0.14342	0.509902	0.347591	0.141678
Contig897_s_at	BEST BLASTX NR: 10/13/02 P40880 e-129 CARBONIC ANHYDRASE, CHLOROPLAST PRECURSOR (CARBONATE DEHYDRATASE) pir||T04478 probable carbonate dehydratase (EC 4.2.1.1) - barley	Hordeum vulgare	carbonic anhydrase 1, chloroplast / carbonate dehydratase 1 (CA1)	At3g01500.2	protein Carbonic anhydrase, putative	Os01g45280	TCA / org. transformation.carbonic anhydrases	GBS3185	3	0	Contig897_s_at	1.38714	-0.247334	0.438523	0.836007	1.91039	0.49027	1.27344	1.62247	0.309225	0.620009	0.481762	1.34432	0.938236	0.518022	0.255779	0.399505	-0.0233929
Contig6807_at	BEST BLASTX NR: 10/29/02 AAF36688.1 4e-91 secretory carrier membrane protein [Oryza sativa] dbj|BAB63575.1| secretory carrier membrane protein [Oryza sativa (japonica	Hordeum vulgare	secretory carrier membrane protein (SCAMP) family protein (SC3)	At1g61250.1	protein SCAMP family, putative	Os05g42330	transport.misc	GBS3188	0	1	Contig6807_at	0.984138	1.41302	-0.335821	0.140683	0.797046	-0.520796	-0.182619	-0.0848708	-0.478049	-0.0916595	-0.175951	1.10287	1.68751	2.19606	0.288591	0.0595055	0.0240901
