# Supplementary material for: Haplotyping, linkage mapping and expression analysis of barley genes regulated by terminal drought stress influencing seed quality
Source: BMC Plant Biol. 2011 Jan 4;11:1. doi: 10.1186/1471-2229-11-1 (PMC3025944; doi:10.1186/1471-2229-11-1)
Supplement: Additional file 4 — De novo SNP markers. int. ID: internal identification number, off. ID: official identification number, Chr.: chromosome location, unigene A35: unigene number, according to HarvEST:Barley assembly 35 http://harvest.ucr.edu, EST: identifier taken either from the CR-EST database, or from the Affymetrix Barley Contigs, alt. EST: identifier of alternative (orthologous) ESTs used for primer design, Locusprimer: the sequence of the PCR primers used for re-sequencing, Pyrosequencingprimer: the sequence of the PCR primers used for pyrosequencing. "Redundancy to other SNP maps" indicates that the same gene target is present in one or more of four independent genetic maps; "Genotype" refers to the population tested; "Dispensation order" indicates the dispensation order applied in pyrosequencing. [file 1471-2229-11-1-S4.XLS]

## Sheet: Tabelle1
Additional File 4
int. ID	off. ID	Chr.	unigene A35	EST	alt. EST	Redundancy to other SNP maps				Locusprimer 5'→3'		Pyrosequencingprimer			Genotype	Dispensation order
						Rostocks [1]	Stein [2]	Sato [4]	Close [3]	forward	reverse	forward	reverse	sequencing
GG005	GBS3120	7H	3386	Contig8149_at						CACATCGTCGTTCTGGTGAC	TTCTCAATGCACACGACCAT	Biotin-CCTCCAGCAGGTACTCATTTAATT	AACGGACGCATCAACAGAA	CGCATCAACAGAAGAAT	BHS584	CTGAGTACT
															OWB	CTGAGTGAC
GG007	GBS3121	6H	2693	Contig6276_s_at					1_0669	TGAACAAGCTTGGCAGTGAC	CTGCAAGGAGCGCATAATTT	Biotin-AGTACGAAATGCAAATACG	CAGAGGATGTCCTATCTCA	AACAAGCCCTGGAGT	BHS584, OWB, SM	GTAGTGACTGCTGCATAGCTAGTC
GG008	GBS3122	6H	19711	Contig11872_at						TCCTGCTGGTATGAATGTGC	AAGCAATGATCATCCGCAAC	CGCCAGAGTGACCATGTCTTT	Biotin-CAGAATGTGTGGTCATCGGTATC	CCATGTCTTTCCTCGG	SM	CAGACTGTGT
GG009	GBS3123	3H	18890	Contig9585_at				k03844	3_0126	CTTGTCATCTGCCCAACGTA	ACATGATGGCCCAGCTTAAC	AGAAGGGGAGCAAGGACAACATC	Biotin-GAATTTGTCACACAGGCTGTCCA	CAACATCACGGTTATTG	SM	CTAGCTAGA
GG010				Contig3391_at						CACGGAGGTGGTCTTCTCAG	TCTCACAGTCACAGCCCAAC	GCAGGGATCGTCAGGTTCAG	Biotin-GTTGACAGCGGCAAGTACGA	TGTCGCCGAACGTCT	BHS584	TCAGTCGTACGTGCTCGAGC
GG011				Contig5433_at						AGCAAACAATTGGTGGTTCC	ATTGGGATCGCTGTATTTGC	TACCGATCGCCTTGGACC	Biotin-ACCTGGCACGACCAAAGTT	GCTCAGCCATCTCCTC	BHS584	TAGTCAGCTGAGCTGCACAGACATGTC
GG012	GBS3124	7H	3817	Contig9591_at					3_0701	ATTGGGATCGCTGTATTTGC	AAGGCCACCAAGACCCTAAC	Biotin-GCCGTTGTAGGCCTTGTC	GAACGTGGAGCAGAAGTGG	ATCGGCATCCTGGGC	OWB	TGCGTGCAGCT
GG028	GBS3125	6H	1136	Contig3952_at						GTTCGACTTCACCACCAAGG	TGTAGAGCCGCTCCGTTAAT	AGAGCAAGCTGCAGATTATGG	Biotin-ACGGCATAGTCATTGCCAT	GGGCCAAGATACGAT	BHS584, OWB	CGTCAGTACACTCATCTGAGCTCAGCTGTCTG
GG031	GBS3126	1H	19030	Contig11522_at						GAACCGGAACCTGTTCGAC	AGGTGGCCTAAGCACAAATG	CCACATCGTGCATATACACA	Biotin-GACCTGTACGTGGGGTTC	CGTGCATATACACAAGG	BHS584, OWB	CGACTGTGATGAGT
GG033	GBS3127	3H	472	Contig101_at				k06443	1_0918	TTTTGACTGGCATCAACTCG	AAAAAGGCAAGCAGGGGTAT	Biotin-ACCTTGCTCCTGATCCAGAACA	ATTGCCCAATGAAGAGGAGGT	TGGAGAAGGCGTAGA	OWB, SM	CTGCGCGTAT
GG037	GBS3128	7H	15653	Contig4521_s_at			GBS0018	k07867	2_1516	GGACCACTCCATTGTCCAAA	TGGACTGATAGGCAGAGTCG	GCTGATCGCTTACAAGAAGTTG	Biotin-GGCAGAGTCGATAGTACTCCATTA	CGCTTACAAGAAGTTGTG	BHS584	CGACTCGAT
												GGGGTCTACCTGTTCAACAATG	Biotin-TGGTTGTACGACGAGTCCATATC	ATGCCACCGGCACGAG	OWB	TCGTCACGCTCGAGAGTC
GG039	GBS3129	7H	14479	Contig361_s_at				k08905		GGTATGTTCACCAGGGCAAA	ATGGGCTTTCAGGAAGTTGA	AGCTTGATTTTGAGCCTTTC	Biotin-TGACGGTTAAGGAACTGC	AGCTTGATTTTGAGCC	BHS584, OWB, SM	GTCACTAGCTCAGATCAGTC
GG055	GBS3130	2H	20768	HVSMEl0010B09r2_at						GGACTACTGCGCCGAGAA	CAATTTCCATGTCTGCGATG	Biotin-CGACGACCTGCGCAAGAT	ATGTCAGCCGACGTGAACTC	GTGAACTCGCCCTCT	BHS584, OWB, SM	TGCGCTAGA
GG057				Contig3858_at						CCTGGTTGGAAGAACGACAA	TGGAGAGAGCACCCTTCTGT	Biotin-CTTGCAGGCCAAAAACAATGAAC	TCAGATGGAGAACGTACGGCTAAT	CGACAGGATTTGTAGCTT	BHS584	GTCTAGAGTGCAGTAGGTGTACTGA
GG059				Contig3811_at						CAGCTGGAGAAGGTCAAGGT	CGACAGCACTCTACTTCACGA	TTGGCTGGTGGTATGAATTTC	Biotin-AGATATCCCACCAGTTCCTAACG	CGTTCGGTTTTTTGAT	BHS584	GTACTGCTG
GG064	GBS3131	3H	4016	Contig13089_at			GBR1361		1_1313	TGTGAGGGAACTGATCCAGA	ACGTGGCGATAGACTGTCCT	Biotin-CCAAGTTTTGCGAGATATTAGCAC	GAAGAAGCAAAGAACCAGGTGAAC	GGAGCTGAAAGCTGATAA	SM	ACGATCGAC
GG066	GBS3132	7H	19309	Contig24409_at						TCCCAAGAACGTTCGAGATT	GCAGAGTTCTGCTTCTTTGG	Biotin-CCGGTCGCTACCTCCAATTACTA	TTCAGGACAAGGGCAATGTCT	AACAGAGATTGGCCAC	OWB, SM	CAGCTGCAC
GG070	GBS3133	6H	9371	Contig19453_at						CATCATGTACCCGACCATCA	TGGCAGTTCCAGTGGTATGT	TGCCACTGTAGAAATGTCCG	Biotin-ACCAGTGACCAATCGAACTAGC	TGTTGCCTGCCGGCG	BHS584, OWB	TCGTGACGATCACGCT
GG071	GBS3134	5H	14457	Contig4942_at					1_0477	GATGCGATGAAGGAGCTGAT	CTGGGACGAATTCCCTCAAT	Biotin-ATTCTTTTCGGCGAGTAC	GTTGAGTCGGAAACTTGG	ATCCACCAGTATCGTGT	BHS584, OWB	TCAGTCGCT
GG073				Contig8604_at						GCTATGCGATGCCTAATGCT	CCCAACTCCTAAGAGCCAAA	Biotin-TACAGCAGGATGGCACTAAACG	TACAGCATTGCTACCAGCTGAGG	TACAGCATTGCTACCAG	BHS584	GCTGAGCGAGTC
GG075				Contig3247_s_at						GCTATGGCAGGATCAAGAGC	GAAAATGCTGTATTGGCTGCT	Biotin-AGGAGGGCGATCATGAGG	TCCCCGCCCAAAATCTTC	CCCGCCCAAAATCTT	BHS584	GCTCGCGACG
GG076	GBS3135	1H	5589	Contig13847_s_at						AACGTCGGTGAGGTCAATTC	TCCTAGCCACTGTGATGTGG	CGCTGCCAACAAAGTTCA	Biotin-AGGCTACCAAATGTGTAGTCCC	CCCTATGTGGAAGTTGC	OWB, SM	GACTCGACT
GG083	GBS3136	7H	360	Contig807_s_at			GBR0507	k09319		CTGGTATCATCGACCCCACT	GAAAATCAGCCAGAGCGTTT	Biotin-TCCACCGTCGCTCATCAGTA	CCCTTTTAGCCGGTGAGCAA	CAAACGTTGCAGTCC	SM	ACTCGATGA
GG088	GBS3137	7H	14496	Contig1618_at			GBR0470		2_0040, '1_0025	TCATCATTGGTGCCAGAGAA	GCAGAACCCATGGAGATGAT	TGATCAAATTGGGGACTGGT	Biotin-GGGGAAGAAAGGAAAGAAAACAT	ATTGTTCTACATTGAACTGA	OWB	GTACTCAGTGCTGCTCG
GG089	GBS3138	2H	14907	Contig1644_at		scsnp01644		k00871	1_1046	GCCATGGATCCCAGTACAAC	TTCAGGTTTGATCAGCTATGGA	TCAGTAAGCAAAGCAATGG	Biotin-AACCAGGGCAAGGTTGTC	AATGGATTCTTCAGAAA	BHS584, OWB, SM	CAGAGTCAGT
GG108				Contig3914_s_at						TGGGAGAATGATATCAAGACC	ACATAACTATAGACTGACATCGC	Biotin-AAGACCCCTGACATAACAT	ATTACCCATCACAGGAGG	CATCACAGGAGGTGC	BHS584	TCAGCTGATACTCGCGA
GG109				Contig2504_at						TTACGAAGACAAGGATGGC	TAGGGAACATCACATAACACC	AGAACACAATTAAGCGAGGTC	Biotin-CATGAAGCAACAAACATCC	CGAGGTCCACAGTTAAGT	BHS584	GTACGTCAGATGCGCGT
GG114	GBS3139	1H	16951	Contig13200_at			GBR1494			TTCCTGCTCACACAACACTC	TGCAAAGGGATCTAGCTAGC	AAGAGGCTTGAGGATTTTG	Biotin-CATGACTACGGCATATGTTG	GCTAACCAGCTCCATC	OWB	TCAGCTACG
GG116	GBS3140	6H	4040	Contig9333_s_at				k02910		GCAAGACATTCCACTACAAGC	ACTGCAACAACATACTAGGAGAG	TAGGGTGTCATTCACTTGATT	Biotin-ATCGACAAATTCCATGTCT	TTGGGCAGCAAGAGG	BHS584, SM	CAGCTGTAGATCATACGTGCGAGC
GG119	GBS3141	3H	3680	Contig8202_at						TACGAGGGAGAGGACAGC	CGCAGTGAACACATGATGAC	TTTATTCACGACTTGCGG	Biotin-GGCTTGGGAAGGTCAC	GTTATTCTAGATTATAAC	BHS584	GATCTGACATCACTCG
												Biotin-CACAGAAATGATGTAATGAAAC	ATGGATTGATAAGATGAAGG	TCCGTGATGCTGCCAC	SM	GATCACACTGCATCTACGT
GG122	GBS3142	6H	18525	Contig9706_at				k09205		TAGCAGCTGAGAACAAGGAG	GGGAAGTTTAGATCGGTACC	TAAGAACACCATTTCCATTAGC	Biotin-ATCTTCTTTTGCAGGCTCTAG	CGACATTAGTACAACATCC	OWB	CGAGTCAGCA
GG125	GBS3143	2H	7167	Contig17371_at						CATACGAGGATACAAGACAGG	TACACTTAACATCATGATCGC	Biotin-CACTTAATTATGCTCAATTTCC	AAGATCAAAAGGATAAGAGACC	CTATACAAGCAGAACA	OWB, SM	GATCGATCT
														AAAAATCCCACCCATG	BHS584	GTAGAGACTGAG
GG126	GBS3144	6H	16436	Contig2314_at					1_0129	TTCTTCATGGCTTACTTTGTC	GCAAAATTCAACTTCAGAGC	Biotin-AGCCACAGCAACAAACAG	TTCATGGCTTACTTTGTCG	GGGCGTGGGGCTCGT	OWB, SM	ACTCGACAT
GG128	GBS3145	3H	3675	Contig8571_at						ATTACCTCGTTTATCCTGGG	AGCCGAGCAGATTATGGAC	GTTTGTTAAGAGGCCCTAAAT	Biotin-TGCTTCTTATCAGCCTTTCTT	AGTATTGCCCAAGCC	BHS584, OWB	CTGAGTATC
GG129				Contig14119_at						AGAAGTACTTCATCCGCCTC	AGACATAACAGAGCATTTCACT	AAGTCCCCCAAGCAATCT	Biotin-GCAGCGTTTAACGATGTC	ATGGGGTACGCCATGCA	BHS584	ACTAGCCGTC
GG130				Contig7628_at						AGAGAATTTGCAACCGAGC	ATACAAACAACAGATGCATCC	AGTTCCAGCATATTTCTCAC	Biotin-ATCTCATGTGTCCCTTGTC	TTGCAATTCTCAGTCCCT	BHS584	ATCTAGCATC
GG131	GBS3146	6H	2008	Contig5241_at					1_1111	TTCACCGGCAACTCAGAC	GCTTTCTCCAGTTCAAGAGC	TGTAAAACTGCGTTGAGTC	Biotin-CATCTACAGCAGGTAAAGC	CAAAAGAAAACAGCCC	OWB	TCGATGCAG
GG132	GBS3147	5H	405	Contig3361_at					1_0273	TGGACCTCAGCTACGACG	CATATGTATTTGGTCGGTCG	GGTCGATTCTCATTCTACTACTG	Biotin-GGTTGATTCTTTCGTTCTTAC	CCGCATTGAGAGTACA	OWB	CGACGTAGA
GG135	GBS3148	4H	17438	Contig7464_at				k03811		AGTACTACAATGGCGAACCG	TAGGTGTTGAGGTTCTTCGC	ATGCGAGTGATGAGAGGTAC	Biotin-GGAGCAGAGCGAATACTTC	GGGGTATTCATAAGGTTC	OWB	CAGATCGAG
GG136	GBS3149	2H	1975	Contig6099_at					2_0734	ACAAGCCTGAGGAATCTACC	CCACCAATAGTCACAGATACAG	Biotin-CACTGTCAGACCAAGTCAC	TAAAACCTAATGTAGCCCATC	CCTAATGTAGCCCATCTC	BHS584	TAGCTAGTCTG
												Biotin-TGCCTACATTAGGATTTATCTG	GCTTACAAACAATCATTAAGC	ATGGAGGCAACATCA	SM	TAGTCATCT
GG137	GBS3150	5H	16261	Contig5393_at					3_1132	TGGATGCAGCAAGACAGTC	AGGTTTACATGCGACAAGG	Biotin-CTTCTGGACGTACTACTTTTTAGC	TAATTGAATGCCCAACTTG	ATCCAGCAACATATTG	BHS584, SM	GTCTAGTAG
GG143	GBS3151	7H	1481	HVSMEf0011I05r2_s_at					1_0368	ACAGCAACAAGTGGCACC	AATCGTCTGCAGTTGTTCC	Biotin-TCAGCGGATGTACCCTTC	ACCACCATGGTAGTAAGGC	CATTCTCTGGGGGTC	SM, OWB	GCATCTGAG
														TGCCCGGCGTGCTGT	BHS584	TGCGCATGCT
GG144	GBS3152	7H	43409	HV_CEb0010H17r2_at						AAGGCCAGGCATCAGAGC	ACACAGTACTAGTATTTCGCATGC	Biotin-AACACGCAGCAGCAGACC	CGTGCTCTCCTTTCATGC	TGCGCGACGTCGTAG	BHS584, OWB	GACGACTCG
GG147	GBS3153	2H	4038	Contig8947_at						TGGTTTCCTCACGAGATGC	CACGGAACCATAACGAAGC	TTTGGTCCAGTGAAGTAGATG	Biotin-GATATTGTGCGATTCATGG	CCGCAATGACAACTCT	OWB	GATCAGCTA
GG148	GBS3154	2H	15511	Contig4432_at					1_0422	CCTATCCTGGGGTGTTGAC	GGGATAGAGCCATACACAGC	Biotin-AAGGGTTTTTAATGGTATCGTAC	TAGGTATACTGATGAAGCATATGG	TTTTGTCAGCCGTGC	SM	GACTACGTG
														CGGTTTTAAGATATCCTG	OWB	GACGTGCTG
GG149	GBS3155	2H	15511	HVSMEa0005E13r2_s_at					1_0422	TACCGTGGCAGAGTCGAAG	TCCCAGTCTCTCTCATCAACC	ACAAACTAACACTTACGCAACAC	Biotin-TTACCGTGGCAGAGTCG	CGTGATTAATCTCTAACCAG	OWB	TACAGTCAG
GG150	GBS3156	2H	19040	Contig13984_at						ATCCACAGCACGTACGGC	AACCCTAACAAGCCCAACC	ACTGTTGCCTGTCCGTTG	Biotin-CATCGATGGAGACAACACG	CTGCATGCTGGTGAT	OWB	CTGAGTATTAGCTAGCTACG
GG154	GBS3157	5H	18482	Contig10344_at					3_0729	AGAACTTGCCAGGAGCTC	TGCTGTCTTTCTATATGTATCTG	CATGCACCTTCAGAATAAGAG	Biotin-TGGTGCAGTACACGATAATC	ACCTTCAGAATAAGAGAGGA	BHS584, OWB, SM	ACTAGCAGT
GG162	GBS3158	2H	1233	Contig3343_at		scsnp03343	GBS0400		1_0274	ATCGTGTCCTTCGTCATCG	TAGGCATACATGAGATGGTAGC	Biotin-GCGACACAACTTGTTTGC	CAATGGTCCAACATTAGGC	AATTAATGGGGTATCTTAAC	BHS584, OWB, SM	TCACGTATC
GG167	GBS3159	7H	481	Contig6347_s_at				k06375	1_0682	TCAGGTCCCTGTTCTACAAC	CAAAGCAAATGGTACCGG	Biotin-AACGTTAGTTTTGATGGC	TGCTTCTCTAAGAGATTGTG	CTAAGAGATTGTGAACTAAA	BHS584, OWB, SM	CTGCATAGACTC
GG171	GBS3160	2H	2689	Contig7501_s_at				k05226	1_0761, '2_0923	TGCGTTTGACAAGATGGC	CATCAACAGTATGCATATAAGC	Biotin-AAAATGTACAGGTGGATGC	CTAGGATCTCGGTCAGCA	TCGCCATCTTGAACG	OWB	ACGATCAGATCACACTGA
GG176	GBS3161	4H	16513	Contig5611_at					3_1146	GACTACAAAGATGCAGGAGC	AAGAAACCCATGACTGACAC	Biotin-AACACCCTATCATCTGTGC	CGGAGTACTGCTTAGTTAAACC	TGCCCACAACAAACTT	BHS584, OWB	CAGACTGAG
GG177	GBS3162	1H	15257	Contig3165_at						TCAAGGACCACACGGACG	AACACATCCAAGGAAAAGGC	Biotin-GCAAAATGAACATTGAGAC	TGGCATCTTATACAGTAGGG	TTATACAGTAGGGGGGA	OWB	TGCGCGACTA
GG179	GBS3163	7H	17274	Contig10901_at						CAACAAATGCGATCTGGAC	ATTAACACAACTATCCTCCTCTG	GTCTTTTGAGTCGCTGTC	Biotin-CTACAACAGCGTGAGCAG	TCTTTTGAGTCGCTGTC	OWB	GATCTGATA
GG181				Contig8078_at						TGAATCATGGTATAAGGGTTG	TTAGCTGGTTGAAGTACATCG	Biotin-GGCTGCCAAATAAGAAAG	TTCCTCATGGCTCAGTTC	GCGTTGAATCATGGAG	BHS584	CGTCATAGC
GG182	GBS3164	5H	15683	Contig3562_at					1_0306	TCGATGCATGTGAGGGTG	GAAGATAGAGCTCGTGCCAC	GGCGTCAAATAAGATAGCG	Biotin-CTCCTTCAACAGGATCACC	GCGATAAGCGATTACC	OWB, SM	GTCTCTGCG
GG183	GBS3165	5H	15888	Contig4218_at					2_0446	TTTTGTGAAGCTGTCGGAC	TAAGCGTCTCGGAAATGG	TTGTGCATAGGCTTTTGAC	Biotin-AATGGTACAGTGGCAAAGG	GGTGGTCGCGTTGAG	BHS584, OWB, SM	CTGTGTGCTGCGTCTG
GG186	GBS3166	7H	5178	Contig13498_at						AAGAATACCATACTCGACAAGC	AAAAAGCCCATCCTCACTC	Biotin-TTGTTGCCAGATTATTTTCC	ACCTGAGCACATCTCTTTATC	TCTCTTTATCTCAGCGACT	OWB	GTCATAGCT
GG187	GBS3167	2H	4393	Contig15476_at						ATATGGGAGCACTGGACG	AAGGACACGGTGGACACG	Biotin-AACGCACAGAAGCCCTAC	AGTGCTGGCTACGATGG	CGGCAGCAGCTTCTC	BHS584, OWB	CGAGAGCTCG
GG193				Contig7955_s_at						TCTCCATGAAATCTGATATCTAC	AACTATGTGATCGGAAACCC	TGCCAGAGCCAAATGAG	Biotin-CCAAACTACCGAGTATCCG	AGCCAAATGAGCCTG	BHS584	CGAGACAGCT
GG195	GBS3168	2H	17515	Contig7373_s_at					2_0925	TGCTCTTCTCCGACGACC	AACATACTCCCAAGAAGGCAG	TGAAGAAACAAGGAACCAC	Biotin-CGGCTACTAGACACAGACG	TGCAATAACAACGCTAC	SM	CGAGTCGAT
														TCGATCTCTAGTATTAGTTC	BHS584	GTATACTATCGA
GG196	GBS3169	5H	14540	Contig1718_s_at					3_1050, '2_0081	AAGACCCGTGGGATACTGC	ACATAAACACAACGCACGCT	AGAAGAAGGGGATCATGG	Biotin-CTTCGACGCGTAGCTATG	CTCCGGCTGGCTGCT	BHS584, OWB	GTCATGCAT
GG198	GBS3170	3H	16921	Contig6229_s_at			GBS0043		2_1517	TTCTTGGCCGACTACTGG	ATCACAGTCACAACACACGC	Biotin-ATCTACTGTACTCATGTATCGCTAC	GCGATCGGTAATTTTGC	CCAGCCTGCAATCCT	OWB	GATAGTGACTGC
GG200	GBS3171	1H	15461	Contig3217_s_at						ACTCTATCAGCCTCGGGTG	AAAGACACACAGGGAGAGACC	AGCAGAGCATCATATCATGG	Biotin-GTCGCCACAGGTACGTC	TGTAAGCTCGCTGGGAAG	BHS584, OWB	ACTCGTGCG
GG201	GBS3172	3H	17346	Contig7001_at					1_0728	ATCCAGATCTCCCACAACTAC	TAGCTGACGCCGAGGAG	Biotin-GTCACCCAAACCTTCGAG	CCGTTGATGATGTTGGTG	TCACGCCGTACCCAG	OWB, SM	TGCAGCTCT
GG202	GBS3173	3H	17346	EBem05_SQ002_D05_s_at					1_0728	AACCTGGACTGCTACAACC	TATTAATCGACTACATGCGC	Biotin-TTATATTGGCTTGTACTAGGC	TATGAAGGCACAAGACAG	GGCACAAGACAGCAG	BHS584, OWB, SM	TGCGAGTAT
GG203	GBS3174	1H	1417	Contig5024_at						TGCAGAGGTACTACAGGGC	AACAAGCACTCGTATGAAGG	Biotin-TCTTCGCAAGCCTAACTC	GAGCGACTACAAGTTCACC	AGATCGTCGCCAACC	OWB	GATGATCTCGA
GG209				Contig2790_s_at						AGGAGTGCCTCAAGGAGC	ACAACTCGACATACACGCAC	Biotin-CGACGCCTATAGCTATGC	GGGCAGAGGACGATCTG	TCTGGTAGTTTGTTCCG	BHS584	TGCGAGTCAG
GG210	GBS3175	4H	16207	Contig6505_at				k06701		GGACGTGTACATGATCTGGC	ATGCCCTCGAGCTAGCTAG	TATGTGCTGGTGGTTTAAGC	Biotin-GATCAACAATACCGAGTTCC	AGTATGTGTATGCATGTATC	BHS584	GTATAGAGTA
												TATGTGCTGGTGGTTTAAGC	Biotin-GATCAACAATACCGAGTTCC	GGCGTTTGGACGAGC	OWB	CGAGTCGCTGTGCGA
GG212	GBS3176	1H	18630	Contig9392_at						TTGTGGAGATCCTGCTGG	ACTGAAGATGATACACGTAGAGC	ATCATCTACGCCATCTTC	Biotin-GAGCAACTGGAACAGAG	TTCAGTTTCAGCAATTAAG	BHS584, OWB, SM	GCAGTATCG
GG214	GBS3177	3H	16067	Contig7681_s_at						TCTTTCAGCACTTACCCGAG	TAGCAATACCACAAGTGAGG	CCTTCTGGCCTCAATATC	Biotin-CGGTTTGCATAACTGAATC	CTCCCAACAATTTACATC	BHS584, OWB	CTGCGTCAG
GG216	GBS3178	1H	15283	Contig2909_s_at			GBS0237	k08440	1_1457, '2_1522	AAATTGTCTACTCCTGCTCAG	ATGCCCACATCAACTCTG	GGTGCAGACTCCGAAAG	Biotin-AACACAAAGACCGGCTAC	GGTGCAGACTCCGAAAG	BHS584, SM	CGTCAGTGCTCGA
GG218	GBS3179	5H	19206	Contig13791_at			GBR0986			ATAAGTGCAGCATGGAAGAC	AAGTTCCAGCATGAGCAAG	TGAAGGCGCTGTTATAATG	Biotin-GTTTCCACCAACCCAATAC	GGCATGAGATGGAACAC	BHS584, SM	CGAGCGTAG
GG223	GBS3180	1H	469	Contig873_s_at					1_0788, '2_0971	AGGAGTTCGAGGACAAGATG	TTACTACTTCCTGCTACATGACAC	GATAGAGGAGGTTGACTAAGC	Biotin-CATGACACGACGACAAAC	CGGTGTCCTTTGGAT	BHS584, OWB	TAGACTGCT
GG226	GBS3181	4H	21394	EBem05_SQ003_L06_at						TACGACATGCGCCTTGC	AACTTATTCCATTGATCTGCC	Biotin-AGTGCGACAAGAGCCAG	CACTAGCACCGTCACACC	CGTCACTGGACCTGC	SM	GACGTCGTGA
GG230	GBS3182	2H	14130	Contig1205_s_at			GBR1615			AGACGGCCCTGCTCACC	CACTTACATTTGACCCCGAG	Biotin-AGATGGAGGAGGTCGACT	CACCAGAACTCAACTCTAACC	CACCAGAACTCAACTCTAA	BHS584, SM	GCATGAGCA
GG241	GBS3183	2H	1221	Contig2390_at					2_0215, '1_0133	CAGAGACCGTCATCGAGG	TGAGTACAGTAGATGGTTGGG	Biotin-TTTAGATAAATAGGTAGCTGTCAG	AATCATTCGTCTGGCTTAC	AATGGCATTTTAAATTCT	BHS584, OWB, SM	GCACAGCTCG
GG242	GBS3184	3H	18321	Contig12939_at						AGCAGTGCATCAACCAGG	TGCATCACAACACGACGG	Biotin-TTTATACTCGATGGACGG	TATAAAAGCTCGCTGCTG	GCGTGATCTGAGTATTTTAC	BHS584, OWB, SM	GACAGTCGTATCATCG
GG252	GBS3185	3H	47883	Contig897_s_at			GBM1405			AATCAAGGCTCTGCTCTCG	TCTCCAGGACGGTGCAC	ATTCCCACTACGCTACCG	Biotin-GATCCTGACCCAGTCCTC	GTCTCTCTGATCAGTTTGTG	SM	GATCAGTCT
GG268	GBS3186	3H	23409	Contig18763_at						TGTTTGCTCTGTTCATGTCC	TATAATTGACAGAGGGAGTACG	Biotin-AGGAAGAGTGCAATAGTTGAC	CAGAGGGAGATAGATGGATAG	GTACATTTGCCACACAG	BHS584	GATACGTCA
														GAGATAGATGGATAGATTGAC	OWB	GACAGATCT
GG269	GBS3187	1H	21851	Contig17338_at						ATTCCAATGTCCCTCCTTC	TGCAGAAGATGGCTACCG	GCCTTTGATGTCTGATGTAAC	Biotin-GTGTCATCCGCTTCAAG	CGCTGCGTAATTTTGT	OWB	TCGCTCGATT
														TCGATCCCTTGACCC	SM	TAGAGCTGAG
GG273	GBS3188	1H	2778	Contig6807_at				k07562		TTTTGCCTGCCATTGATG	ACAGAAGGCCGCATCAAC	Biotin-AAAACATCAGTTGGCTATGC	TTTTAGTTCCCATTTCCTCC	CCCCATGCTCCTAAC	OWB	CTGACTCGA
GG275	GBS3189	5H	2133	Contig5847_at			GBR0482			ATATCGGTTCCTCAGTACTTC	AGGAAAGCAGCATGTACATC	TAAGCACACGCCAACTTG	Biotin-TTGATCATGTCGTTGAACTG	ACGCCAACTTGGTCT	OWB	GCTCGTCAT
GG279	GBS3190	4H	20428	rbah46h10_s_at			GBM1501			ATGCGGAACCTGTCGGAC	TCTCAACCAGCAGCACAGG	Biotin-TTCAGGTGCTCCTTGAAC	ACGAACCACCTGGACATC	TGGGTGTGCGAGAAT	BHS584, OWB	GCAGCGTGCA
GG281				Contig12553_at						GTCTTCATGATCTGGGCC	ACAGCTACAACACCTTCGTC	CTCCTCCTTCACCTACTACTG	Biotin-GAAGTCCGTCACTGATGC	GCAGTACAGCGGACA	BHS584	GCTCAGTCA
GG299				Contig6775_at						AGGACTAGAACGCACAGCTG	AAGGATGGCTACAACTCGG	ACCAGCACAAATAGTACCTC	Biotin-TAAAAGGAGTCAGCAACTG	GGCAATCCAGCTACATAC	BHS584	TAGTCGATG
GG308				Contig16257_s_at						AATGCCTCGAATGTACACC	ATACGACCCCTGCAAGC	CTCTGAATTTCGCCCTCT	Biotin-CTGGCCATGGTTTATGTG	CTGTGGCGGCTGAAG	BHS584	GATGTCGAT
GG319	GBS3191	7H	1994	Contig6004_x_at						TGGACGCGGGCTACTTC	AGCTAGCAGCATCTCTTTGG	ACATCCTTTCCGTTGACC	Biotin-TATCGGCTATGCGTGATC	CCTCCGCGACACTGA	OWB	TCGACATCACGA
GG342	GBS3192	3H	14149	Contig1380_s_at					2_1398, '1_1005	ACAGCACCAACTTCAGCG	AGAGAATGCAAGCAATCCG	Biotin-GAGCCGAAAGAGAGAATG	CTGTCCTTCATCACGTATTC	CATCACGTATTCACGTCTA	BHS584, SM	CTGCTCGTA
GG345	GBS3193	1H	16190	Contig4853_at		scsnp04853		k07785	2_0550	GCAATGAGATATGTGGTAAGG	AAGGAAAATTGGAGTGCAG	GTGGTGGTTTGGTAGATC	Biotin-GTCCCGAGAAACATACTG	TAAAAAAACAAATCAACAAT	OWB	GTAGCTCGA
GG346	GBS3194	1H	1161	Contig2524_s_at			GBR0968	k07877	1_0149	AAACGACAAATTATTCCTGC	TTTGTTCTTGGGAGTCGAG	GAGCTGAAGTCCCATTG	Biotin-GACCAAACCTGAATGACC	TCATTGTCTAATGTTGTTGA	BHS584, OWB	GATGATATGAGCATCTCAGCT
GG351	GBS3195	5H	2835	Contig7195_at					3_0587	AGCTCGAGTCCGTCTTGG	TTTGAAGATGAGCTGATGGAC	CGACAACCTGTGAGAAAATAC	Biotin-ATAATGCAGCTGGAGGTATG	AGAAACTTGGACTGTTGGC	BHS584	GACAGTCAC
														CACGCATTGCCAGAG	OWB	TAGTCAGAT
GG352	GBS3196	5H	21790	Contig16074_at				k06210		ATAGTGTGTTCAAGCATCCAG	TTTACAGCAGCCGTCAAG	Biotin-CAGGCTTTGTTCTTTGATAC	GTGTAGATTCACTCATTTTGC	TAAAAGGGCTTATATTTA	OWB, SM	TGACACGCAGCTAGTA
GG353	GBS3197	5H	1705	rbah38o04_s_at				k07166	1_0465, '2_0549	ATCGCTTCCAGATTGATATG	CACCTCGGTGAGATGGAC	Biotin-TTCTTGCAGACAAAGTACCC	GCTTGCTTTCTTGATTATCAG	TGCCGGAATTTCCAT	SM	CGTATAGACTCG
GG369	GBS3198	4H	17068	Contig6435_at		scsnp06435			3_0054	ACACCAGGAAGATCATCGAC	ATATCAGGCCGATCCCAG	ACCCAAAGTCTGATTGCC	Biotin-CAAACACCACTGCTTTATTC	CCAAAGTCTGATTGCC	BHS584, OWB, SM	GCACAGTACTGC
GG379	GBS3199	6H	1867	HVSMEh0094M14f_s_at						TGAGGGTCAAGCACTTATG	ATTAATAGATCACAACCGACAG	ACGTATCATTTTTGGCTCTG	Biotin-CAACCGACAGTTTGATCC	TTTACTTTTGGCGGG	OWB	CGTGACTCTCG
GG388	GBS3200	1H	337	X01778_x_at						TCTGCCAGTGCCACAACG	GATTTCTTATCATTAGACACCAACA	Biotin-GAACAATTCCGTCATGAG	TTGTTGGAAAGAACATTGTC	AAGAACATTGTCCGACTT	BHS584	TGCTGCTGCTAGTC
															SM	TGCTGCTGCTGCGAC
GG389	GBS3201	1H	69	Contig518_s_at						AAGATCGTGCAGCAGAGC	ATTCCAGCGTTGACTAAGC	AAGAGGTGGGTCAATGTG	Biotin-AGGTGGGACATTAAAGTTG	TGTGCTCGTCCAGGG	BHS584, SM	GTCGACAGCT
GG391	GBS3202	1H	199	Contig209_s_at					2_0554	GTCAGTGATCTCGTTCCTCC	ACCAATGACCCAACCACC	TCATGGTTTTGTCCAATCT	Biotin-ACCCAACCACCTTGAACT	TTGGGCCAGGGAATG	SM	GCATCAGTC
GG394	GBS3203	1H	15314	Contig4194_at				k07686		AGCAGGCCGAGAAGTACAC	GAGTTGAGGTTGGTTTGGC	Biotin-CGCATTGAGGAGAACTAC	GTCTTGGTGAGCAGATTC	AGATTCTTACCGATCCC	BHS584, OWB	CGAGTAGCG
GG396	GBS3204	1H	339	Contig585_x_at						CATTTGGGCTACAACAACC	CTAGTGCCAAAAGTCGGG	Biotin-ATGCAAGGTATTCCTCCAG	ACACATGGCAACTGCTCT	GCTCTGCTGCAACATTT	BHS584, SM	TGCGAGCTAGCGA
GG399				Contig793_x_at						CCACTCCTACAAGAACAACAAG	ACCAACTCTGGTGTCAATGG	Biotin-AGAGCAGTTGCCATGTGT	TTCTTGCAGGACGATAGAG	GTTGTTCGGGGATTT	BHS584	AGCTAGCAG
GG403	GBS3205	1H	342	Contig524_x_at						CACCGCAACAAGCATTTC	AGCTGTTGCAAAATAGATGGT	CAACAACAACCATGTACACC	Biotin-TGCAAAATAGATGGTTGAAC	CTGCAACTACAAATACCC	BHS584, OWB	GCACTGTCA
															SM	GTACTGTCA
GG407	GBS3206	7H	2919	HA11J15u_s_at					3_0065	ATCTAAACTTCTAAAGGGAGC	AGTTCAGTTCAGTGCACAAG	TACTGCTACCATGCTCGC	Biotin-ACCCGACCAATAATGGAG	GGGACGCCGGTGGTA	OWB, SM	TAGACTAGC
GG410	GBS3207	1H	15669	Contig6636_at			GBR1571		1_0686	TTTGATCTTGACCTGAACTGC	CAGGATCTGTCTTGGGCG	Biotin-GCTAGTTTTCTTTCGTCTCCT	GGCCTCAACTAAGCATCA	GGAGTTTTTTCTTCCTTCTA	OWB	CGTGCAGAGA
												GAAGCCCGTCCCTTTTGATCT	Biotin-TAAACTCGGGCCACCGATC	CCCGTCCCTTTTGAT	BHS584	GCTCTGACT
GG417	GBS3208	7H	15732	Contig3914_s_at			GBR1472	k00988	1_0356	ATTCTAAGCTGTGATGTGCC	AACAGGAATACAAAATAAGCAG	GGGTAGGCATATGCAATAC	Biotin-CCAGAATACTTATTCCTGAAAC	GAAATAAACTCACTGTTATG	OWB	GCACGTCATC
GG419	GBS3209	1H	16086	HVSMEh0086A12r2_s_at	TA34514_4513					AACTCTAGCTGTATGGGTGC	ATCCAAACAAATCACACGC	Biotin-AGCGTAAACCTTGGATGAT	CCTGCAACACCATACCAT	CAACACCATACCATACTCA	OWB	TAGACTCGA
GG426	GBS3210	3H	4863	Contig13678_s_at					3_0860, '1_1328	TCATCAGCTGCTTCGACG	CGGTCTCATGTCTGCAGG	Biotin-CCAGGATGGTGATTGATG	CACAAGGTTTTGTACATCTAGC	AGGGAGAGCCCATGA	OWB, SM	GTCGATCAT
GG429	GBS3211	5H	3890	Contig9253_at						ATCTCTCAGCATGCCCTTC	AAACATAGCGACGAGGACAC	Biotin-AACGAGACCATGGATACC	ACGTCTGCCCAACAATAG	AACAATAGTTTCTTGGACTT	OWB	TCAGCTGCCGACG
GG434	GBS3212	6H	22370	Contig21149_s_at	TA48040_4513					AAGCTGGGCCTACGTCG	TGACATGGAACAGCTAGAACC	Biotin-ATGGAACAGCTAGAACCTATAAG	GTGCGCGGTTTATATACA	CGAGAGTTCAGACTCCTA	OWB, SM	TGCAGAGCTCAGACTGCTCG
GG438	GBS3213	4H	17034	Contig13989_at						TGTCAATCTAGCTCACCACC	AGTAGCAGAAGGCAGCATG	TGGTGCTCAAGATCTCTC	Biotin-GATGGCAGAGGGTGTAAG	GGCTATTGTCGACTCTGT	OWB	CGAGTGTCAGATCTCTG
GG440	GBS3214	2H	21554	Contig20418_at						TGCATGAGTTCCTATTCCC	AGCGTCATCATGTCAGTCAG	TCTCCACACTTGATGTCTG	Biotin-ATCTAGCACAACAAAGTACTTAAC	CTCCACACTTGATGTCTG	SM	GATAGCATA
GG442	GBS3215	2H	24375	Contig25131_at						TGACGGTCTTCTACAACGG	ACACACATGAATATACACCGG	CACGCTAGCTATAAGATGG	Biotin-TTATATGATACTCTCCACTATGAC	TTGGCTATACTATTAACCAT	OWB	AGCTGCTAG
GG453	GBS3216	3H	3680	Contig8202_at						ATTTATACAAGTGGAAGCAGC	TTATTCACGACTTGCGGAG	Biotin-GCTATCCAGATGCTCACTC	GAGAGGACAGCAGGTTCA	CGGGAAGGAGGCGGT	OWB, SM	CGTGAGCTCAGAGATCTACGA
GG461	GBS3217	2H	2072	Contig5444_s_at					2_0643	TACTACACGGCCATCTTCG	AGCATGCATCTAGATTCGC	Biotin-GGCGAGCTTGTAGTTGTC	GAGGTGGTGAACCTGATC	ATGGCCGGCTTCAGGCCCT	OWB	TCGCAGACT
GG462	GBS3218	7H	13724	Contig4741_s_at					1_0454, '2_0530	ACTGAGGAGGACAAGGCG	ACGGTGTTGAGGTCTGGG	GTACATAGCGCTTCCATCT	Biotin-GAGGTCTGGGAGACGACT	AAGGCTTGATATATTTATTG	OWB	CGTCAGCAG
GG472	GBS3219	1H	17396	Contig8132_at						AGCTCTGGAACGACATCG	ACAAGTAGTGCAATGAAGCTC	GACGACCAAGAGTACTACAAC	Biotin-CAAGTAGTTCAATGAAGCTCTAG	TACGTTTCGCTTGCT	SM	ATGTGCATCGTCT
GG481	GBS3220	3H	170	Contig3362_at						ACAAGGTCAAGGTGGAGC	ATCTCAGAATGGTGGCAAG	TCTGCAGGTCGTCCATAC	Biotin-GACTCCTCGGAGATCGAC	TCACCATGCCTTCCC	OWB	CTGCTGCTCG
GG482	GBS3221	2H	7079	Contig14545_at				k02364		TGACGTGAGCTGGAATCC	CAACAACGTGAGAAGGGC	Biotin-GACAGACTCCCACAAATTATC	CGGAGTACATGGGTGATC	GCGCAGGAAGACTCG	OWB	GCAGTACAGCT
GG487	GBS3222	2H	14397	Contig3819_at	TA31713_4513			k02521	1_0342	GAAGAAGAGCAAGGAAGCC	TCCCATCCTACACAGCAAG	TCTACACGAATGGCAAGTC	Biotin-TGGAGACTGACGTGTCTG	ATCTCCGTGCTGCTC	OWB, SM	GACTCAGATCAGCAGCT
GG492	GBS3223	5H	16261	Contig5393_at					3_1132	ATGCAGCAAGACAGTCTATCC	TGCACTTGATCTCGATTGG	CTGGACGTACTACTTTTTAGC	Biotin-GGAAACCAAAGAGGTATG	TTTTAGCTGGAGTTTCCT	OWB, SM	GTACTGAGC
GG493	GBS3224	2H	21715	Contig15384_at				k00186		TTATGCTGAGAAGTCTGAAGG	CTAAGATGGTCAAGCTGCAG	Biotin-AGGCAACAGTTGAACAGC	ATGACCGTCTTACACAACAC	TTCCTTTTTCTTTGTGTC	OWB	GTCTGCTGT
GG494	GBS3225	5H	18438	Contig9436_at						TGAGAGCCTGAATGACACC	CGTCTACAGGTGTTCTCCG	GTGGCATAAAGTAATTCACG	Biotin-ACTTGACACCTGACAACTATG	AGAAATATAATTTGGTCTGA	OWB	GACATGATC
GG495	GBS3226	5H	4232	Contig10986_at				k02516		AGTGTTCATGTTCTCTCCGG	TTTAGCAACCAAGTCGGC	Biotin-AAAGCACTTGGGGTATATG	TACTTACGGCTTAATGTTTACTG	GGCTCACAGGCTAACTA	OWB	GTCTAGCTG
GG507	GBS3227	2H	3631	Contig8597_at					1_1203	TATTCTAAGATGGCGGGAG	TGGACGATGTTTCACCTTG	Biotin-AGTTGCAGTAGCCTTATTG	GTCTTCGATTACAATTATCAC	AAAGGCACCATTTCTGA	OWB	GATGTGTCATA
GG508	GBS3228	2H	15511	Contig4432_at					1_0422	AACAAGCTCTACGTCGGG	ACATCATCTATGCTGCTAAGC	AAGGCGGTTTTAAGATATCC	Biotin-AAGCATATAGAATGACTTTGACAA	CGGTTTTAAGATATCCTG	OWB	GACGTGCTG
														GAAGATTTTTGTCAGCC	SM	CGTGCACTGC
GG510	GBS3229	4H	20638	Contig13884_at						CAAGGCTAACTACGGATGAG	CATAAACGCATGAGAACAGC	Biotin-ACGCAAGATACAATGAGC	GGCTAACTACGGATGAGA	GCTAACTACGGATGAGAA	OWB, SM	TAGACTCAG
GG511	GBS3230	3H	1117	Contig3041_at	TA32741_4513				1_0229	TGCGAGTGAAGAGGATGC	CAAGCTTGGAACAGGACG	Biotin-CAGCAAGCACGATTTTAC	GTGATCGTTGAACTCAATAGG	AGATCTGGTTCTATGGTATT	OWB	CTGTGTGTGCTGT
GG513	GBS3231	3H	1117	HVSMEh0088I08r2_s_at	TA32741_4513				1_0229	TAGTCTTATTCCATGGCGG	CTCCACCACCACCATAGC	ATCAGCATCTAATTGGTAGAGAAG	Biotin-AAGAGGATGCAGGAAATG	TGAAGTAGAAGAGCCCA	OWB	CAGCTGTCT
GG515	GBS3232	4H	2153	Contig6690_at						CTGACGAACGAGAAAGTGC	ATCCTAGAATCTGCCTCGTC	TAGCTTGCTTGATAATTAGGT	Biotin-GCAGAACAAAAATTTAGAGC	CCTGATTGATTTTTACCTC	OWB	ATGCATGTG
GG518	GBS3233	5H	8572	Contig17116_at	TA51389_4513					TGAACGGTAAGGAGCTCG	AACTACCGACGAGCTTGC	Biotin-CATACTGTAAATCGTTCATTCC	GGCGTTCATAAAATTGTTG	TTTTTGTTTATTTGACC	OWB	CAGTCGAAGA
GG522	GBS3234	5H	4133	Contig9041_s_at	BE421652				1_0857	ATCTTGGAAGGGGAGCAG	CTTGGACAAGCCGTACATG	AGGGAGAAGGAGATCGTC	Biotin-CTTGGACAAGCCGTACAT	GCGAGCCCAAGACGC	OWB	GTCACTCGT
GG523	GBS3235	7H	19846	Contig11648_at						GTGTCAGTCTTTGTCGAACC	TCAGTTGGAGGGAGTACATG	ACGAGGATCTGTTCTACAAG	Biotin-GTTCCTTCAGCAGTGTAATC	TCTACAAGTTGTCGAAGC	OWB	GATCTGAGA
GG524	GBS3236	2H	14707	HW07D08u_s_at	TA32620_4513				1_0970	AACCATCCTAGCGCATTC	AATTGTTGTGCCATCTTGAC	GGTCGACATCTTCGTCAT	Biotin-AACCCGATAGGCTACGTAC	TCTATGGAGTTGAACCTG	OWB	ACTCGAGCA
GG525	GBS3237	5H	20190	Contig13248_at	TA49309_4513				3_0214	TTGAGGTTCTTGCACATAGG	CGAAATCACTAACAACCTGC	Biotin-GTGGATGGAACTCAACACTA	CCTCCTCCTTCTTTAGACATC	TGGAATACCCACAAAAG	OWB	CGTGACACA
GG530	GBS3238	1H	14317	Contig1679_s_at	TA33505_4513			k08237		CCACGTCAAACCAAGAGC	GGAAATGGACTTGCAACG	Biotin-ACTTATTTCTCTTCGTTCATACTC	GCCAACTAATTAAACTCCAG	GCCAACTAATTAAACTCCAG	OWB	GCTCGACTG
GG531	GBS3239	1H	14317	rbags15p13_s_at	CB862654			k08237		ACTGGTTATTCACTTGGTCTG	TCTCCTTCCATCTATTATTCG	ATGTTCGTATTTGCGTCTC	Biotin-ACATATCCGTAGTTGCTATCA	GCAAGGACACTTCCC	OWB	GTAGTGCAC
GG536	GBS3240	3H	14315	Contig1681_x_at	TA28987_4513				2_0068, '1_0039	ATCTATGGTGTGAAGCTTGC	GTAGTGGGTACAAAAGAGGG	Biotin-TGTCTTCTTCCTTGATTATTC	GGTGTTCAAACTATGGATATG	ATGGATATGTTTCGTCTACT	OWB	CAGATCTGT
GG538	GBS3241	2H	786	rbags19n19_s_at	TA31693_4513				2_1465	GAACTCATTGCGACTTTGC	AAGTCCATGGTCCAGTTCAC	CCCTGAAGTTCTTGTAGAAG	Biotin-CTTGTGGTGCATATGTGAC	CCACGCTGTAGGACAC	OWB	GCACGTCTC
GG545	GBS3242	2H	15620	Contig4326_s_at				k06687	3_1021	TGGATGACCAACGTGCAC	TAGAGATCCCCGAATACACAG	Biotin-AAGCCAGACTTGGTGAAC	ATACACAGGGCGGTAGAG	CGAGCATCGCTAGAA	OWB, SM	TACAGTGCG
GG549	GBS3243	2H	7569	Contig24100_at				k09446		AAGTGAGGAACCACGTGC	CTGCTGCTAGGAGTGGTATC	GGGTCTCAGCTCAAGAATT	Biotin-AGGAACCACGTGCTCTAC	GGTTTGAGGTTGGCA	SM	GTCGTGCGCTCG
GG554	GBS3244	2H	429	Contig592_at		scsnp00592			1_0544	GAAGCAGCTCAAGGAAGG	GCCTACCATGACGAACAAG	Biotin-ACGGAGTTCAAGGTGGTC	GGGGCCTTGTAGTACTTG	AGGGCATCTTGGTGA	OWB	TCGACGTCG
GG557	GBS3245	1H	15260	Contig3167_s_at	TA36402_4513					GTCTACGACGTCACCAAGC	TCCATCCTAAGCTGAGCAG	CTTGAGGTCGGTCTTGTT	Biotin-GTCTACGACGTCACCAAG	GGCTGATGTTCTCGAAG	BHS584, OWB, SM	CGTGTGACT
GG565	GBS3246	3H	872	Contig3114_at			GBS0073	k03480	1_0233	TGCTGTGAATATGGTCTGATG	ATGCGTGTATATGGTCTAACTG	CAGTTATCTGCTAAAGTGTTC	Biotin-AAGCCTTTACAAGTACGAG	GGTCGAACAGCTACATT	OWB	TGCTAGATG
GG566	GBS3247	5H	18650	Contig14350_at		scsnp14350			1_1341	TCTGGAATCTCGAGTTTGC	CCAGTAGTAAGAACCGCAAC	CAGGTGCCAGTAATTAGTAA	Biotin-GGTACATGGTACAATATACATACA	GACAATTCAGGTACGGA	OWB	AGTCGACTA
GG569	GBS3248	1H	14792	Contig1830_at	TA30135_4513					AGCAGCAATGACGAGTCC	CAGCACACTTCCGACTTAAC	CATGGACACTAGGGTAAAC	Biotin-ACGAGTCCAAGTTCAAGA	TGGTCGATTCATCATCTA	SM	CAGTACTAG
GG573	GBS3249	1H	4658	Contig11654_at	TA40808_4513					ACCGCCATCTTCATATTCC	GGTCATTCCCTTCGCTATC	Biotin-TCCCGTTCAACTTCTACA	GGTTCCCCCATTTTATCT	GGTTCCCCCATTTTA	OWB	GTCTCAGCT
GG576	GBS3250	1H	16190	Contig4853_at		scsnp04853		k07785	2_0550	GAGTCTTCCTTTGCAATGAG	AGCAGCTCCAGATTAGATACTC	GTGGTGGTTTGGTAGATCA	Biotin-GCTTAATAGTATCGGCACAC	TAAAAAAACAAATCAACAAT	OWB	GTAGCTCGA
												GTGGTGGTTTGGTAGATC	Biotin-GTCCCGAGAAACATACTG	TCAACAATTAGTGAGAGAGT	SM	GACTAGCTG
GG577	GBS3251	1H	2395	rbags11h24_s_at	TA35795_4513				1_1182	AGGATCAACTTAACGCTCTG	AGACAGAACACGAGACAACG	GGACACTCGGATATCAGATAC	Biotin-TTACATCTGGCTTGTGCA	CGCCGGGGTTTTCTT	OWB	GCTGCAGTC
GG581	GBS3252	1H	15425	Contig4227_at						AGCGACTACTGCGTGCAC	GCGAAACAGCAAGGACAG	Biotin-CTTCATCTCCAACTACTTTTTACT	CGCCCTAAACCATATACTAA	CGTTACCTACTTTGCAGTG	SM	AGCATGCAC
GG582	GBS3253	3H	15028	Contig2747_x_at			GBR0625		3_0017	AGGGACCACTACAAGGACAG	AACATCAGATTTCAGGGCC	Biotin-AGAAGCTGGGATTTGACA	TCAATCAGTTTCCCTCACA	CAATCAGTTTCCCTCAC	SM	GACGAGAGC
GG585	GBS3254	5H	23373	Contig19911_at						AATGTCCAAGGCTTTCAAC	CGCAATCTCTGTAGTCTTCC	Biotin-ATGATCACCTTGCATACG	CTACAACTAGTCACGGGTAAG	ACGGGGAGACATTGA	OWB, SM	CAGCAGCTG
GG588	GBS3255	1H	14803	Contig2191_at					1_0111	ATTCGCTGCGTACATCAAG	CACTTGGTCGCGATGAAC	GTGCAAGGACAAGGACTAG	Biotin-GAAGCAAACCATCCTAACC	GAATTCAGAGGCGGA	OWB	CGACTAGCTGCA
STn01	GBS3256	5H	5161	HA31F12						GACAAAAATGCTCGAATCG	AATAAGCACCGGATGTCC	Biotin-TTATCTGTAAAAGCAGCACAC	TATGCTTGCTTAAAAAACTCTAC	TTGCTGGTTGCTCAC	BHS584, SM	GTAGTGCAGTC
STng02				HA31O14						ATTGGAAACTACAGTGACGG	ACAACACGATAGAGGCCTG	GGCATAGAGCATTTCAAG	Biotin-ATATAAGCAATTCTCTATCGTC	GTCTCGCGCCTGTCG	BHS584	CAGTAGCAG
STn03				HB03H24						CAACTGCAGACCATATGAGC	TTATTTGAACTGCATTGTATCC	GGGCGGTTTTACATAATAATG	Biotin-CCCAAATACCCAAGTCATTC	TGTAGCTCCATGTATAGATT	BHS584	CTAGTCATG
STn06	GBS3257	2H	15640	HB21K16					2_0390	CTTAGACTCTGATGATGCACTC	TTATGTCCAAGTTGAAGCG	Biotin-ACTTGGCTCGTCTTGACTC	GTTGTCATGCGGATGTTC	TCAGCAAATGGGAAG	OWB, SM	GTCGATCGA
STn10	GBS3258	7H	14480	HF08A21			GBR1367		1_1035	CACCCAGAGATTGAGGAGC	TAGAGCTCAGCATTACGGAC	Biotin-CGGACACGGTTCATCTG	AGGAGCTTGTTAACCTTGTG	CCATGTCCGCTGGATCTC	BHS584, OWB	ACTAGCTCTAGAT
STng13				HF21A17						TCTTCGTCGCTGGTTGC	AAAGAATCGGCAGAACAGG	GGTTCAAAGGGAAAAAAAG	Biotin-GGTTGACTAGTCCTCTTGATAAC	AGGGTCCAATCCATAG	BHS584	TGCTCGATC
STn15	GBS3259	1H	15499	HY04O18					1_1074	AAGAACGCGACCATCAAG	TTATTTACACCAACAACCCC	TACTAATGCTGCCTGCCTC	Biotin-CGGTCGTCATCATCTTCTC	CTTCAGTCCCGGAGT	BHS584, OWB	ATCTGAGAG
STng16	GBS3260	7H	14479	HY09D18				k08905		TGAATGTTAGCGAGTTGGC	TTGTAGTTATGGGCTTTCAGG	Biotin-CTTGACAACAGTGCCAGC	CAGGTGACGGTTAAGGAA	TTGAAAGGCTCAAAATC	BHS584, SM	CAGCTCGACG
STng17				HY09J12						TATTCCAAGTAGGTTCGAGC	TGTTTCAGAGCTCGGGTG	AGGGATGAGATATGGAGTTG	Biotin-CATGTGGAACCCTGTGAC	CACAGTCTCACTTGATCAAT	BHS584	CGTGACATG
STng18				HZ60P11						ATGTGAGATTGACTTGAGGC	AGAAGAATCATAGCTCCAGC	Biotin-GAAAATCGTAGTGTTGTAGTAGC	GAGGGAGTAACATATCCACATC	ACATATCCACATCTAAGTTC	BHS584	GACACATGTA
