# Supplementary material for: Haplotyping, linkage mapping and expression analysis of barley genes regulated by terminal drought stress influencing seed quality
Source: BMC Plant Biol. 2011 Jan 4;11:1. doi: 10.1186/1471-2229-11-1 (PMC3025944; doi:10.1186/1471-2229-11-1)
Supplement: Additional file 5 — Haplotype groups based on observed variation in a set of 17 starch biosynthesis/degradation genes are provided. Additionally shown are the seed starch content values for each line under drought as well as control conditions. A detailed list of accessions, their origin and IG-number is also supplied. [file 1471-2229-11-1-S5.XLS]

## Sheet: Haplotyping starch biosynthesis
Additional file 5 (AF5_haplotyping.xls): Haplotype groups based on observed variation in a set of 17 starch biosynthesis/degradation genes are provided. Additionally shown are the seed starch content values for each line under drought as well as control conditions. A detailed list of accessions, their origin and IG-number is also supplied.
EST	HY09D18
Affymetrix ID	Contig460_s_at
Unigene 35	14484
annotation	sucrose synthase type I
									exon	intron	intron	intron	intron	intron	intron	intron	intron	intron	intron	intron	intron	exon	exon	exon	exon	exon	exon
	Seed Starch Content control	Seed Starch Content Stress	Variety	cultivar/variety name	IG-number	origin	Type		synonymous					InDel								nonsynonymous	synonymous	synonymous	synonymous	synonymous	synonymous
	428.926	400.014	Hs584	H. Sponatenum parent used for creating BHS584 introgression line population			parent of IL population	Haplotype I:	T	A	C	C	T	del	A	G	G	C	C	C	A	A	C	C	C	G	T
	655.371	598.43	Morex	Parent mapping population, H. Vulgare			Genebank	Haplotype II:	T	A	C	C	T	del	A	G	G	C	C	C	A	G	C	C	C	G	T
	559.399	307.067	Hv29	Shege	138262	ETHIOPIA	Genebank	Haplotype III:	T	A	G	C	T		G	C	C	C	C	A	T	A	T	T	A	G	C
	659.027	471.909	Hv30	Atsa	138264	ERITREA	Genebank		T	A	G	C	T		G	C	C	C	C	A	T	A	T	T	A	G	C
	466.862	445.104	Hv33	Zanbaka//SLB45-40/H.spont.41-1	138271	ICARDA	Genebank		T	A	G	C	T		G	C	C	C	C	A	T	A	T	T	n.a.	n.a.	C
	n.a.	n.a.	Hv16	Radical	138238	RUSSIA	Genebank		T	A	G	C	T		G	C	C	C	C	A	T	A	T	T	A	G	C
	472.457	515.706	Hv05	0	138220	ICARDA	Genebank		T	A	G	C	T		G	C	C	C	C	A	T	A	T	T	A	G	C
	n.a.	n.a.	ISR42_8	H. Spontaneum parent used for creating S-42 introgression line population			parent of IL population		T	A	G	C	T		G	C	C	C	C	A	T	A	T	T	A	G	C
	400.848	227.037	Hs3	Hordeum vulgare subsp. spontaneum	40035	JORDAN	Genebank		T	A	G	C	T		G	C	C	C	C	A	T	A	T	T	n.a.	G	C
	409.403	255.366	Hs5	Hordeum vulgare subsp. spontaneum	40039	JORDAN	Genebank		T	A	G	C	T		G	C	C	C	C	A	T	A	T	T	A	G	C
	405.436	402.979	OWB dom	Parent mapping population, H. Vulgare	0	0	Genebank		T	A	G	C	T		G	C	C	C	C	A	T	A	T	T	A	G	C
	n.a.	n.a.	Hv03				Genebank	Haplotype IV:	C	A	C	T	C	del	G	C	C	T	C	C	A	A	C	C	C	A	C
	446.495	369.247	Hv32	H.spont.41-1/Tadmor	138269	ICARDA	Genebank		C	A	C	T	C	del	G	C	C	T	C	C	A	A	C	C	C	A	C
	538.1	484.875	OWB rec	Parent mapping population, H. Vulgare	0	0	Genebank		C	A	C	T	C	del	G	C	C	T	C	C	A	A	C	C	C	A	C
	648.658	544.064	LP101	Lochow-KWS breeding line	0	Lochow-KWS company	breeding line	Haplotype V:	T	T	G	C	T		G	C	C	C	A	A	T	A	T	T	G	A	C
	611.507	583.648	LP103	Lochow-KWS breeding line	0	Lochow-KWS company	breeding line		T	T	G	C	T		G	C	C	C	A	A	T	A	T	T	G	A	C
	605.47	600.446	LP104	Lochow-KWS breeding line	0	Lochow-KWS company	breeding line		T	T	G	C	T		G	C	C	C	A	A	T	A	T	T	G	A	C
	601.116	587.545	LP105	Lochow-KWS breeding line	0	Lochow-KWS company	breeding line		T	T	G	C	T		G	C	C	C	A	A	T	A	T	T	G	A	C
	562.247	556.168	LP106	Lochow-KWS breeding line	0	Lochow-KWS company	breeding line		T	T	G	C	T		G	C	C	C	A	A	T	A	T	T	G	A	C
	561.026	500.331	LP107	Lochow-KWS breeding line	0	Lochow-KWS company	breeding line		T	T	G	C	T		G	C	C	C	A	A	T	A	T	T	G	A	C
	559.782	556.879	LP110	Lochow-KWS breeding line	0	Lochow-KWS company	breeding line		T	T	G	C	T		G	C	C	C	A	A	T	A	T	T	G	A	C
	600.591	500.017	Brenda	H. Vulgare elite cultivar parent used for creating BHS584 introgression line population	0	0	breeding line & parent of IL population		T	T	G	C	T		G	C	C	C	A	A	T	A	T	T	G	A	C
	616.251	592.643	Steptoe	Parent mapping population, H. Vulgare	0	0	Genebank		T	T	G	C	T		G	C	C	C	A	A	T	A	T	T	n.a.	A	n.a.
	552.339	510.881	Hv10	Tichedrett	138230	ALGERIA	Genebank		T	T	G	C	T		G	C	C	C	A	A	T	A	T	T	G	A	C
	450.077	469.408	Hv13	Express	138233	FRANCE	Genebank		T	T	G	C	T		G	C	C	C	A	A	T	A	T	T	G	A	C
	626.301	618.249	Hv15	Tokak	138237	TURKEY	Genebank		T	T	G	C	T		G	C	C	C	A	A	T	A	T	T	G	A	C
	679.6	500.475	Hv17	Bulbul	138239	TURKEY	Genebank		T	T	G	C	T		G	C	C	C	A	A	T	A	T	T	G	A	C
	n.a.	n.a.	Hv20	Mari/Aths*2	138244	CYPRUS	Genebank		T	T	G	C	T		G	C	C	C	n.a.	A	T	A	T	T	G	A	C
	647.023	616.828	Hv22	Furat-2	138249	SYRIA	Genebank		T	T	G	C	T		G	C	C	C	A	A	T	A	T	T	G	A	C
	566.992	505.256	Hv23	Sadik-2	138251	ICARDA	Genebank		T	T	G	C	T		G	C	C	C	A	A	T	A	T	T	G	A	C
	601.391	570.426	Hv28	Barque	138261	AUSTRALIA	Genebank		T	T	G	C	T		G	C	C	C	A	A	T	A	T	T	G	A	C
EST	HF08A21
Affymetrix ID	Contig481_at / Contig481_s_at
Unigene 35	14480, 14481
annotation	sucrose synthase 2
									UTR	intron	intron	intron	intron	intron	exon	exon	exon	exon	exon	exon	exon	exon
	Seed Starch Content control	Seed Starch Content Stress	Variety	cultivar/variety name	IG-number	origin	Type								synonymous	synonymous	synonymous	synonymous	synonymous	synonymous	synonymous	synonymous
	538.1	484.875	OWB rec	Parent mapping population, H. Vulgare	0	0	Genebank	Haplotype I:	T	T	T	C	A	A	A	A	C	C	A	G	G	G
	616.251	592.643	Steptoe	Parent mapping population, H. Vulgare	0	0	Genebank		T	T	T	C	A	A	A	A	C	C	A	G	G	G
	655.371	598.43	Morex	Parent mapping population, H. Vulgare	0	0	Genebank		T	T	T	C	A	A	A	A	C	C	A	G	G	G
	600.591	500.017	Brenda	H. Vulgare elite cultivar parent used for creating BHS584 introgression line population	0	0	breeding line and parent of IL population		T	T	T	C	A	A	A	A	C	C	A	G	G	G
	n.a.	n.a.	Hv03				Genebank		T	T	T	C	A	A	A	A	C	C	A	G	n.a.	n.a.
	679.6	500.475	Hv17	Bulbul	138239	TURKEY	Genebank		T	T	T	C	A	A	A	A	C	C	A	G	G	G
	648.658	544.064	LP101	Lochow-KWS breeding line	0	Lochow-KWS company	breeding line		T	T	T	C	A	A	A	A	C	C	A	G	G	n.a.
	601.116	587.545	LP105	Lochow-KWS breeding line	0	Lochow-KWS company	breeding line		T	T	T	C	A	A	A	A	C	C	A	G	G	G
	601.391	570.426	Hv28	Barque	138261	AUSTRALIA	Genebank		T	T	T	C	A	A	A	A	C	C	A	G	G	G
	n.a.	n.a.	Scarlett	H. Vulgare elite cultivar parent used for creating S-42 introgression line population	0	0	breeding line and parent of IL population		T	T	T	C	A	A	A	A	C	C	A	G	G	G
	466.862	445.104	Hv33	Zanbaka//SLB45-40/H.spont.41-1	138271	ICARDA	Genebank		T	T	T	C	n.a.	A	A	A	C	C	A	G	G	G
	n.a.	n.a.	Hv16	Radical	138238	RUSSIA	Genebank	Haplotype II:	T	T	C	C	A	A	A	A	T	C	A	G	G	G
	446.495	369.247	Hv32	H.spont.41-1/Tadmor	138269	ICARDA	Genebank	Haplotype III:	T	T	T	C	T	G	A	A	T	C	T	G	A	A
	400.848	227.037	Hs3	Hordeum vulgare subsp. spontaneum	40035	JORDAN	Genebank	Haplotype IV:	T	T	T	C	A	A	A	A	T	C	T	G	n.a.	A
	409.403	255.366	Hs5	Hordeum vulgare subsp. spontaneum	40039	JORDAN	Genebank		T	T	T	C	A	A	A	A	T	C	T	G	n.a.	n.a.
	552.339	510.881	Hv10	Tichedrett	138230	ALGERIA	Genebank		T	T	T	C	A	A	A	A	T	C	T	G	A	A
	405.436	402.979	OWB dom	Parent mapping population, H. Vulgare	0	0	Genebank	Haplotype V:	T	T	T	C	A	A	G	C	C	C	A	G	A	A
	559.399	307.067	Hv29	Shege	138262	ETHIOPIA	Genebank		T	T	T	C	A	A	G	C	C	C	A	G	A	A
	659.027	471.909	Hv30	Atsa	138264	ERITREA	Genebank		T	T	T	C	A	A	G	C	C	C	A	G	A	A
	n.a.	n.a.	ISR42_8	H. Spontaneum parent used for creating S-42 introgression line population			parent of IL population	Haplotype VI:	C	G	T	A	A	A	G	C	C	C	T	A	A	A
	450.077	469.408	Hv13	Express	138233	FRANCE	Genebank		C	G	T	A	A	A	G	C	C	C	T	A	A	A
	n.a.	n.a.	Hv20	Mari/Aths*2	138244	CYPRUS	Genebank		n.a.	n.a.	T	A	A	A	G	C	C	C	T	A	A	A
	647.023	616.828	Hv22	Furat-2	138249	SYRIA	Genebank		C	G	T	A	A	A	G	C	C	C	T	A	A	A
	611.507	583.648	LP103	Lochow-KWS breeding line	0	Lochow-KWS company	breeding line		C	G	T	A	A	A	G	C	C	C	T	A	n.a.	n.a.
	605.47	600.446	LP104	Lochow-KWS breeding line	0	Lochow-KWS company	breeding line		C	G	T	A	A	A	G	C	C	C	T	A	A	A
	562.247	556.168	LP106	Lochow-KWS breeding line	0	Lochow-KWS company	breeding line		C	G	T	A	A	A	G	C	C	C	T	A	A	A
	561.026	500.331	LP107	Lochow-KWS breeding line	0	Lochow-KWS company	breeding line		C	G	T	A	A	A	G	C	C	C	T	A	A	A
	559.782	556.879	LP110	Lochow-KWS breeding line	0	Lochow-KWS company	breeding line		C	G	T	A	A	A	G	C	C	C	T	A	A	A
	428.926	400.014	Hs584	H. Sponatenum parent used for creating BHS584 introgression line population			parent of IL population	Haplotype VII:	T	T	T	C	A	A	A	A	T	T	T	G	A	A
EST	HA31O14
Affymetrix ID	Contig823_at
Unigene 35	14483
annotation	Ss2 gene; sucrose synthase 2.
									intron	exon	intron	exon
	Seed Starch Content control	Seed Starch Content Stress	Variety	cultivar/variety name	IG-number	origin	Type			synonymous		synonymous
	538.1	484.875	OWB rec	Parent mapping population, H. Vulgare	0	0	Genebank	Haplotype I:	G	G	A	G
	616.251	592.643	Steptoe	Parent mapping population, H. Vulgare	0	0	Genebank		G	G	A	G
	655.371	598.43	Morex	Parent mapping population, H. Vulgare	0	0	Genebank		G	G	A	G
	626.301	618.249	Hv15	Tokak	138237	TURKEY	Genebank		G	G	A	G
	n.a.	n.a.	Hv16	Radical	138238	RUSSIA	Genebank		G	G	A	G
	679.6	500.475	Hv17	Bulbul	138239	TURKEY	Genebank		G	G	A	G
	647.023	616.828	Hv22	Furat-2	138249	SYRIA	Genebank		G	G	A	G
	601.391	570.426	Hv28	Barque	138261	AUSTRALIA	Genebank		G	G	A	G
	405.436	402.979	OWB dom	Parent mapping population, H. Vulgare	0	0	Genebank	Haplotype II:	C	G	G	G
	409.403	255.366	Hs5	Hordeum vulgare subsp. spontaneum	40039	JORDAN	Genebank		C	G	G	G
	n.a.	n.a.	ISR42_8	H. Spontaneum parent used for creating S-42 introgression line population			parent of IL population	Haplotype III:	C	G	G	A
	600.591	500.017	Brenda	H. Vulgare elite cultivar parent used for creating BHS584 introgression line population	0	0	breeding line and parent of IL population	Haplotype IV:	G	A	G	G
	552.339	510.881	Hv10	Tichedrett	138230	ALGERIA	Genebank		G	A	G	G
	450.077	469.408	Hv13	Express	138233	FRANCE	Genebank		G	A	G	G
	648.658	544.064	LP101	Lochow-KWS breeding line	0	Lochow-KWS company	breeding line		G	A	G	G
	611.507	583.648	LP103	Lochow-KWS breeding line	0	Lochow-KWS company	breeding line		G	A	G	G
	605.47	600.446	LP104	Lochow-KWS breeding line	0	Lochow-KWS company	breeding line		G	A	G	G
	562.247	556.168	LP106	Lochow-KWS breeding line	0	Lochow-KWS company	breeding line		G	A	G	G
	561.026	500.331	LP107	Lochow-KWS breeding line	0	Lochow-KWS company	breeding line		G	A	G	G
	559.782	556.879	LP110	Lochow-KWS breeding line	0	Lochow-KWS company	breeding line		G	A	G	G
	428.926	400.014	Hs584	H. Sponatenum parent used for creating BHS584 introgression line population			parent of IL population	Haplotype V:	G	G	G	G
	400.848	227.037	Hs3	Hordeum vulgare subsp. spontaneum	40035	JORDAN	Genebank		G	G	G	G
	n.a.	n.a.	Hv03				Genebank		G	G	G	G
	472.457	515.706	Hv05	0	138220	ICARDA	Genebank		G	G	G	G
	n.a.	n.a.	Hv20	Mari/Aths*2	138244	CYPRUS	Genebank		G	G	G	G
	566.992	505.256	Hv23	Sadik-2	138251	ICARDA	Genebank		G	G	G	G
	559.399	307.067	Hv29	Shege	138262	ETHIOPIA	Genebank		G	G	G	G
	659.027	471.909	Hv30	Atsa	138264	ERITREA	Genebank		G	G	G	G
	601.116	587.545	LP105	Lochow-KWS breeding line	0	Lochow-KWS company	breeding line		G	G	G	G
EST	HF21A17
Affymetrix ID	Contig4153_at / HVSMEk0009L02r2_s_at
Unigene 35	15915
annotation	hexokinase
									UTR	UTR	UTR	UTR
	Seed Starch Content control	Seed Starch Content Stress	Variety	cultivar/variety name	IG-number	origin	Type
	538.1	484.875	OWB rec	Parent mapping population, H. Vulgare	0	0	Genebank	Haplotype I:	T	A	A	G
	405.436	402.979	OWB dom	Parent mapping population, H. Vulgare	0	0	Genebank		T	A	A	G
	616.251	592.643	Steptoe	Parent mapping population, H. Vulgare	0	0	Genebank		T	A	A	G
	655.371	598.43	Morex	Parent mapping population, H. Vulgare	0	0	Genebank		T	A	A	G
	n.a.	n.a.	Scarlett	H. Vulgare elite cultivar parent used for creating S-42 introgression line population	0	0	breeding line and parent of IL population		T	A	A	G
	n.a.	n.a.	ISR42_8	H. Spontaneum parent used for creating S-42 introgression line population			parent of IL population		T	A	A	G
	n.a.	n.a.	Hv03				Genebank		T	A	A	G
	450.077	469.408	Hv13	Express	138233	FRANCE	Genebank		T	A	A	G
	626.301	618.249	Hv15	Tokak	138237	TURKEY	Genebank		T	A	A	G
	n.a.	n.a.	Hv16	Radical	138238	RUSSIA	Genebank		T	A	A	G
	679.6	500.475	Hv17	Bulbul	138239	TURKEY	Genebank		T	A	A	G
	559.399	307.067	Hv29	Shege	138262	ETHIOPIA	Genebank		T	A	A	G
	409.403	255.366	Hs5	Hordeum vulgare subsp. spontaneum	40039	JORDAN	Genebank	Haplotype II:	T	A	G	G
	566.992	505.256	Hv23	Sadik-2	138251	ICARDA	Genebank		T	A	G	G
	446.495	369.247	Hv32	H.spont.41-1/Tadmor	138269	ICARDA	Genebank	Haplotype III:	A	G	A	G
	552.339	510.881	Hv10	Tichedrett	138230	ALGERIA	Genebank	Haplotype IV:	T	G	A	G
	428.926	400.014	HS584	parent used for creating BHS584 introgression line population	0	0	parent of IL population		T	G	A	G
	600.591	500.017	Brenda	H. Vulgare elite cultivar parent used for creating BHS584 introgression line population	0	0	breeding line and parent of IL population	Haplotype V:	T	A	A	C
	400.848	227.037	Hs3	Hordeum vulgare subsp. spontaneum	40035	JORDAN	Genebank		T	A	A	C
	472.457	515.706	Hv05		138220	ICARDA	Genebank		T	A	A	C
	647.023	616.828	Hv22	Furat-2	138249	SYRIA	Genebank		T	A	A	C
	601.391	570.426	Hv28	Barque	138261	AUSTRALIA	Genebank		T	A	A	C
	659.027	471.909	Hv30	Atsa	138264	ERITREA	Genebank		T	A	A	C
	466.862	445.104	Hv33	Zanbaka//SLB45-40/H.spont.41-1	138271	ICARDA	Genebank		T	A	A	C
	648.658	544.064	LP101	Lochow-KWS breeding line	0	Lochow-KWS company	breeding line		T	A	A	C
	611.507	583.648	LP103	Lochow-KWS breeding line	0	Lochow-KWS company	breeding line		T	A	A	C
	605.47	600.446	LP104	Lochow-KWS breeding line	0	Lochow-KWS company	breeding line		T	A	A	C
	601.116	587.545	LP105	Lochow-KWS breeding line	0	Lochow-KWS company	breeding line		T	A	A	C
	562.247	556.168	LP106	Lochow-KWS breeding line	0	Lochow-KWS company	breeding line		T	A	A	C
	561.026	500.331	LP107	Lochow-KWS breeding line	0	Lochow-KWS company	breeding line		T	A	A	C
	559.782	556.879	LP110	Lochow-KWS breeding line	0	Lochow-KWS company	breeding line		T	A	A	C
EST	HY04O18
Affymetrix ID	Contig3390_at
Unigene 35	15499
annotation	AGPase large subunit 1
									UTR	UTR	UTR	UTR
	Seed Starch Content control	Seed Starch Content Stress	Variety	cultivar/variety name	IG-number	origin	Type
	409.403	255.366	Hs5	Hordeum vulgare subsp. spontaneum	40039	JORDAN	Genebank	Haplotype I:	C	G	A	C
	400.848	227.037	Hs3	Hordeum vulgare subsp. spontaneum	40035	JORDAN	Genebank	Haplotype II:	G	G	A	C
	405.436	402.979	OWB dom	Parent mapping population, H. Vulgare	0	0	Genebank		G	G	A	C
	450.077	469.408	Hv13	Express	138233	FRANCE	Genebank		G	G	A	C
	n.a.	n.a.	Hv16	Radical	138238	RUSSIA	Genebank		G	G	A	C
	552.339	510.881	Hv10	Tichedrett	138230	ALGERIA	Genebank	Haplotype III:	G	G	G	C
	n.a.	n.a.	Hv20	Mari/Aths*2	138244	CYPRUS	Genebank		G	G	G	C
	611.507	583.648	LP103	Lochow-KWS breeding line	0	Lochow-KWS company	breeding line		G	G	G	C
	559.399	307.067	Hv29	Shege	138262	ETHIOPIA	Genebank		G	G	G	C
	538.1	484.875	OWB rec	Parent mapping population, H. Vulgare	0	0	Genebank	Haplotype IV:	G	G	A	T
	616.251	592.643	Steptoe	Parent mapping population, H. Vulgare	0	0	Genebank		G	G	A	T
	655.371	598.43	Morex	Parent mapping population, H. Vulgare	0	0	Genebank		G	G	A	T
	600.591	500.017	Brenda	H. Vulgare elite cultivar parent used for creating BHS584 introgression line population	0	0	breeding line and parent of IL population		G	G	A	T
	n.a.	n.a.	Hv03				Genebank		G	G	A	T
	472.457	515.706	Hv05		138220	ICARDA	Genebank		G	G	A	T
	626.301	618.249	Hv15	Tokak	138237	TURKEY	Genebank		G	G	A	T
	679.6	500.475	Hv17	Bulbul	138239	TURKEY	Genebank		G	G	A	T
	566.992	505.256	Hv23	Sadik-2	138251	ICARDA	Genebank		G	G	A	T
	601.391	570.426	Hv28	Barque	138261	AUSTRALIA	Genebank		G	G	A	T
	659.027	471.909	Hv30	Atsa	138264	ERITREA	Genebank		G	G	A	T
	446.495	369.247	Hv32	H.spont.41-1/Tadmor	138269	ICARDA	Genebank		G	G	A	T
	466.862	445.104	Hv33	Zanbaka//SLB45-40/H.spont.41-1	138271	ICARDA	Genebank		G	G	A	T
	648.658	544.064	LP101	Lochow-KWS breeding line	0	Lochow-KWS company	breeding line		G	G	A	T
	605.47	600.446	LP104	Lochow-KWS breeding line	0	Lochow-KWS company	breeding line		G	G	A	T
	601.116	587.545	LP105	Lochow-KWS breeding line	0	Lochow-KWS company	breeding line		G	G	A	T
	562.247	556.168	LP106	Lochow-KWS breeding line	0	Lochow-KWS company	breeding line		G	G	A	T
	561.026	500.331	LP107	Lochow-KWS breeding line	0	Lochow-KWS company	breeding line		G	G	A	T
	559.782	556.879	LP110	Lochow-KWS breeding line	0	Lochow-KWS company	breeding line		G	G	A	T
	647.023	616.828	Hv22	Furat-2	138249	SYRIA	Genebank	Haplotype V:	T	A	A	C
	n.a.	n.a.	ISR42_8	H. Spontaneum parent used for creating S-42 introgression line population			parent of IL population		T	A	A	C
	428.926	400.014	Hs584	H. Sponatenum parent used for creating BHS584 introgression line population			parent of IL population		T	A	A	C
EST	HB16O10
Affymetrix ID	Contig2267_s_at
Unigene 35	732
annotation	AGPase small subunit
									exon	intron	intron	intron	intron
	Seed Starch Content control	Seed Starch Content Stress	Variety	cultivar/variety name	IG-number	origin	Type		synonymous
	538.1	484.875	OWB rec	Parent mapping population, H. Vulgare	0	0	Genebank	Haplotype I:	G	A	C	G	C
	600.591	500.017	Brenda	H. Vulgare elite cultivar parent used for creating BHS584 introgression line population	0	0	breeding line and parent of IL population		G	A	C	G	C
	n.a.	n.a.	Scarlett	H. Vulgare elite cultivar parent used for creating S-42 introgression line population	0	0	breeding line and parent of IL population		G	A	C	G	C
	n.a.	n.a.	ISR42_8	H. Spontaneum parent used for creating S-42 introgression line population			parent of IL population		G	A	C	G	C
	400.848	227.037	Hs3	Hordeum vulgare subsp. spontaneum	40035	JORDAN	Genebank		G	A	C	G	C
	n.a.	n.a.	Hv03				Genebank		G	A	C	G	C
	626.301	618.249	Hv15	Tokak	138237	TURKEY	Genebank		G	A	C	G	C
	n.a.	n.a.	Hv16	Radical	138238	RUSSIA	Genebank		G	A	C	G	C
	647.023	616.828	Hv22	Furat-2	138249	SYRIA	Genebank		G	A	C	G	C
	566.992	505.256	Hv23	Sadik-2	138251	ICARDA	Genebank		G	A	C	G	C
	659.027	471.909	Hv30	Atsa	138264	ERITREA	Genebank		G	A	C	G	C
	446.495	369.247	Hv32	H.spont.41-1/Tadmor	138269	ICARDA	Genebank		G	A	C	G	C
	466.862	445.104	Hv33	Zanbaka//SLB45-40/H.spont.41-1	138271	ICARDA	Genebank		G	A	C	G	C
	648.658	544.064	LP101	Lochow-KWS breeding line	0	Lochow-KWS company	breeding line		G	A	C	G	C
	611.507	583.648	LP103	Lochow-KWS breeding line	0	Lochow-KWS company	breeding line		G	A	C	G	C
	605.47	600.446	LP104	Lochow-KWS breeding line	0	Lochow-KWS company	breeding line		G	A	C	G	C
	562.247	556.168	LP106	Lochow-KWS breeding line	0	Lochow-KWS company	breeding line		G	A	C	G	C
	561.026	500.331	LP107	Lochow-KWS breeding line	0	Lochow-KWS company	breeding line		G	A	C	G	C
	559.782	556.879	LP110	Lochow-KWS breeding line	0	Lochow-KWS company	breeding line		G	A	C	G	C
	601.391	570.426	Hv28	Barque	138261	AUSTRALIA	Genebank	Haplotype II:	G	A	T	G	T
	559.399	307.067	Hv29	Shege	138262	ETHIOPIA	Genebank		G	A	T	G	T
	655.371	598.43	Morex	Parent mapping population, H. Vulgare	0	0	Genebank		G	A	T	G	T
	405.436	402.979	OWB dom	Parent mapping population, H. Vulgare	0	0	Genebank		G	A	T	G	T
	428.926	400.014	Hs584	H. Sponatenum parent used for creating BHS584 introgression line population			parent of IL population	Haplotype III:	A	G	C	G	C
	616.251	592.643	Steptoe	Parent mapping population, H. Vulgare	0	0	Genebank	Haplotype IV:	G	A	C	T	C
EST	HA31F12
Affymetrix ID	Contig10765_at
Unigene 35	5161
annotation	AGPase small subunit
									exon	intron
	Seed Starch Content control	Seed Starch Content Stress	Variety	cultivar/variety name	IG-number	origin	Type		synonymous
	409.403	255.366	Hs5	Hordeum vulgare subsp. spontaneum	40039	JORDAN	Genebank	Haplotype I:	A	C
	538.1	484.875	OWB rec	Parent mapping population, H. Vulgare	0	0	Genebank	Haplotype II:	G	C
	405.436	402.979	OWB dom	Parent mapping population, H. Vulgare	0	0	Genebank		G	C
	616.251	592.643	Steptoe	Parent mapping population, H. Vulgare	0	0	Genebank		G	C
	428.926	400.014	Hs584	H. Sponatenum parent used for creating BHS584 introgression line population			parent of IL population		G	C
	n.a.	n.a.	ISR42_8	H. Spontaneum parent used for creating S-42 introgression line population			parent of IL population		G	C
	400.848	227.037	Hs3	Hordeum vulgare subsp. spontaneum	40035	JORDAN	Genebank		G	C
	n.a.	n.a.	Hv03				Genebank		G	C
	552.339	510.881	Hv10	Tichedrett	138230	ALGERIA	Genebank		G	C
	626.301	618.249	Hv15	Tokak	138237	TURKEY	Genebank		G	C
	n.a.	n.a.	Hv20	Mari/Aths*2	138244	CYPRUS	Genebank		G	C
	647.023	616.828	Hv22	Furat-2	138249	SYRIA	Genebank		G	C
	601.391	570.426	Hv28	Barque	138261	AUSTRALIA	Genebank		G	C
	559.399	307.067	Hv29	Shege	138262	ETHIOPIA	Genebank		G	C
	659.027	471.909	Hv30	Atsa	138264	ERITREA	Genebank		G	C
	446.495	369.247	Hv32	H.spont.41-1/Tadmor	138269	ICARDA	Genebank		G	C
	648.658	544.064	LP101	Lochow-KWS breeding line	0	Lochow-KWS company	breeding line		G	C
	655.371	598.43	Morex	Parent mapping population, H. Vulgare	0	0	Genebank	Haplotype III:	G	T
	600.591	500.017	Brenda	H. Vulgare elite cultivar parent used for creating BHS584 introgression line population	0	0	breeding line and parent of IL population		G	T
	450.077	469.408	Hv13	Express	138233	FRANCE	Genebank		G	T
	n.a.	n.a.	Hv16	Radical	138238	RUSSIA	Genebank		G	T
	566.992	505.256	Hv23	Sadik-2	138251	ICARDA	Genebank		G	T
	611.507	583.648	LP103	Lochow-KWS breeding line	0	Lochow-KWS company	breeding line		G	T
	605.47	600.446	LP104	Lochow-KWS breeding line	0	Lochow-KWS company	breeding line		G	T
	601.116	587.545	LP105	Lochow-KWS breeding line	0	Lochow-KWS company	breeding line		G	T
	562.247	556.168	LP106	Lochow-KWS breeding line	0	Lochow-KWS company	breeding line		G	T
	561.026	500.331	LP107	Lochow-KWS breeding line	0	Lochow-KWS company	breeding line		G	T
	559.782	556.879	LP110	Lochow-KWS breeding line	0	Lochow-KWS company	breeding line		G	T
EST	HB05N09
Affymetrix ID	Contig1808_at
Unigene 35	14589
annotation	starch synthase I
									intron	intron
	Seed Starch Content control	Seed Starch Content Stress	Variety	cultivar/variety name	IG-number	origin	Type		InDel
	616.251	592.643	Steptoe	Parent mapping population, H. Vulgare	0	0	Genebank	Haplotype I:	del	C
	600.591	500.017	Brenda	H. Vulgare elite cultivar parent used for creating BHS584 introgression line population	0	0	breeding line and parent of IL population		del	C
	n.a.	n.a.	Scarlett	H. Vulgare elite cultivar parent used for creating S-42 introgression line population	0	0	breeding line and parent of IL population		del	C
	400.848	227.037	Hs3	Hordeum vulgare subsp. spontaneum	40035	JORDAN	Genebank		del	C
	409.403	255.366	Hs5	Hordeum vulgare subsp. spontaneum	40039	JORDAN	Genebank		n.a.	C
	472.457	515.706	Hv05		138220	ICARDA	Genebank		del	C
	552.339	510.881	Hv10	Tichedrett	138230	ALGERIA	Genebank		del	C
	450.077	469.408	Hv13	Express	138233	FRANCE	Genebank		del	C
	n.a.	n.a.	Hv20	Mari/Aths*2	138244	CYPRUS	Genebank		del	C
	647.023	616.828	Hv22	Furat-2	138249	SYRIA	Genebank		del	C
	566.992	505.256	Hv23	Sadik-2	138251	ICARDA	Genebank		del	C
	446.495	369.247	Hv32	H.spont.41-1/Tadmor	138269	ICARDA	Genebank		del	C
	466.862	445.104	Hv33	Zanbaka//SLB45-40/H.spont.41-1	138271	ICARDA	Genebank		del	C
	648.658	544.064	LP101	Lochow-KWS breeding line	0	Lochow-KWS company	breeding line		del	C
	611.507	583.648	LP103	Lochow-KWS breeding line	0	Lochow-KWS company	breeding line		del	C
	605.47	600.446	LP104	Lochow-KWS breeding line	0	Lochow-KWS company	breeding line		del	C
	601.116	587.545	LP105	Lochow-KWS breeding line	0	Lochow-KWS company	breeding line		del	C
	562.247	556.168	LP106	Lochow-KWS breeding line	0	Lochow-KWS company	breeding line		del	C
	559.782	556.879	LP110	Lochow-KWS breeding line	0	Lochow-KWS company	breeding line		del	C
	538.1	484.875	OWB rec	Parent mapping population, H. Vulgare	0	0	Genebank	Haplotype II:		A
	405.436	402.979	OWB dom	Parent mapping population, H. Vulgare	0	0	Genebank			A
	655.371	598.43	Morex	Parent mapping population, H. Vulgare	0	0	Genebank			A
	n.a.	n.a.	ISR42_8	H. Spontaneum parent used for creating S-42 introgression line population			parent of IL population			A
	428.926	400.014	Hs584	H. Sponatenum parent used for creating BHS584 introgression line population			parent of IL population			A
	n.a.	n.a.	Hv03				Genebank			A
	626.301	618.249	Hv15	Tokak	138237	TURKEY	Genebank			A
	n.a.	n.a.	Hv16	Radical	138238	RUSSIA	Genebank			n.a.
	601.391	570.426	Hv28	Barque	138261	AUSTRALIA	Genebank			A
	559.399	307.067	Hv29	Shege	138262	ETHIOPIA	Genebank			A
	659.027	471.909	Hv30	Atsa	138264	ERITREA	Genebank			A
	561.026	500.331	LP107	Lochow-KWS breeding line	0	Lochow-KWS company	breeding line			A
EST	HF05C15
Affymetrix ID
Unigene 35	25291
annotation	starch synthase isoform IV
									intron	intron	intron	intron	intron	intron	intron	intron	intron
	Seed Starch Content control	Seed Starch Content Stress	Variety	cultivar/variety name	IG-number	origin	Type
	538.1	484.875	OWB rec	Parent mapping population, H. Vulgare	0	0	Genebank	Haplotype I:	C	G	A	C	C	G	A	G	T
	n.a.	n.a.	Hv20	Mari/Aths*2	138244	CYPRUS	Genebank		C	G	A	C	C	G	A	G	T
	616.251	592.643	Steptoe	Parent mapping population, H. Vulgare	0	0	Genebank		C	G	A	C	C	G	A	G	T
	655.371	598.43	Morex	Parent mapping population, H. Vulgare	0	0	Genebank		C	G	A	C	C	G	A	G	T
	600.591	500.017	Brenda	H. Vulgare elite cultivar parent used for creating BHS584 introgression line population	0	0	breeding line and parent of IL population	Haplotype II:	C	G	A	C	C	G	A	G	C
	400.848	227.037	Hs3	Hordeum vulgare subsp. spontaneum	40035	JORDAN	Genebank		C	G	A	C	C	G	A	G	C
	409.403	255.366	Hs5	Hordeum vulgare subsp. spontaneum	40039	JORDAN	Genebank		C	G	A	C	C	G	A	G	C
	n.a.	n.a.	Hv03				Genebank		C	G	A	C	C	G	A	G	C
	472.457	515.706	Hv05	0	138220	ICARDA	Genebank		C	G	A	C	C	G	A	G	C
	552.339	510.881	Hv10	Tichedrett	138230	ALGERIA	Genebank		C	G	A	C	C	G	A	G	C
	450.077	469.408	Hv13	Express	138233	FRANCE	Genebank		C	G	A	C	C	G	A	G	C
	626.301	618.249	Hv15	Tokak	138237	TURKEY	Genebank		C	G	A	C	C	G	A	G	C
	n.a.	n.a.	Hv16	Radical	138238	RUSSIA	Genebank		C	G	A	C	C	G	A	G	C
	679.6	500.475	Hv17	Bulbul	138239	TURKEY	Genebank		C	G	A	C	C	G	A	G	C
	647.023	616.828	Hv22	Furat-2	138249	SYRIA	Genebank		C	G	A	C	C	G	A	G	C
	566.992	505.256	Hv23	Sadik-2	138251	ICARDA	Genebank		C	G	A	C	C	G	A	G	C
	601.391	570.426	Hv28	Barque	138261	AUSTRALIA	Genebank		C	G	A	C	C	G	A	G	C
	559.399	307.067	Hv29	Shege	138262	ETHIOPIA	Genebank		C	G	A	C	C	G	A	G	C
	659.027	471.909	Hv30	Atsa	138264	ERITREA	Genebank		C	G	A	C	C	G	A	G	C
	648.658	544.064	LP101	Lochow-KWS breeding line	0	Lochow-KWS company	breeding line		C	G	A	C	C	G	A	G	C
	611.507	583.648	LP103	Lochow-KWS breeding line	0	Lochow-KWS company	breeding line		C	G	A	C	C	G	A	G	C
	605.47	600.446	LP104	Lochow-KWS breeding line	0	Lochow-KWS company	breeding line		C	G	A	C	C	G	A	G	C
	601.116	587.545	LP105	Lochow-KWS breeding line	0	Lochow-KWS company	breeding line		C	G	A	C	C	G	A	G	C
	562.247	556.168	LP106	Lochow-KWS breeding line	0	Lochow-KWS company	breeding line		C	G	A	C	C	G	A	G	C
	561.026	500.331	LP107	Lochow-KWS breeding line	0	Lochow-KWS company	breeding line		C	G	A	C	C	G	A	G	C
	446.495	369.247	Hv32	H.spont.41-1/Tadmor	138269	ICARDA	Genebank	Haplotype III:	T	G	A	C	C	G	G	C	C
	428.926	400.014	Hs584	H. Sponatenum parent used for creating BHS584 introgression line population			parent of IL population		T	G	A	C	C	G	G	C	C
	405.436	402.979	OWB dom	Parent mapping population, H. Vulgare	0	0	Genebank		T	G	A	C	C	G	G	C	C
	n.a.	n.a.	ISR42_8	H. Spontaneum parent used for creating S-42 introgression line population			parent of IL population	Haplotype IV:	C	A	C	T	T	C	A	G	C
EST	HY09J12
Affymetrix ID	Contig12208_at
Unigene 35	5245
annotation	granule bound starch synthase Ib
									intron	exon	exon	exon	exon
	Seed Starch Content control	Seed Starch Content Stress	Variety	cultivar/variety name	IG-number	origin	Type			synonymous	synonymous	nonsynonymous	nonsynonymous
	538.1	484.875	OWB rec	Parent mapping population, H. Vulgare	0	0	Genebank	Haplotype I:	T	C	C	G	G
	616.251	592.643	Steptoe	Parent mapping population, H. Vulgare	0	0	Genebank		T	C	C	G	G
	655.371	598.43	Morex	Parent mapping population, H. Vulgare	0	0	Genebank		T	C	C	G	G
	400.848	227.037	Hs3	Hordeum vulgare subsp. spontaneum	40035	JORDAN	Genebank		T	C	C	G	G
	n.a.	n.a.	Hv03				Genebank		T	C	C	G	G
	552.339	510.881	Hv10	Tichedrett	138230	ALGERIA	Genebank		T	C	C	G	G
	450.077	469.408	Hv13	Express	138233	FRANCE	Genebank		T	C	C	n.a.	G
	626.301	618.249	Hv15	Tokak	138237	TURKEY	Genebank		T	C	C	G	G
	679.6	500.475	Hv17	Bulbul	138239	TURKEY	Genebank		T	C	C	G	G
	n.a.	n.a.	Hv20	Mari/Aths*2	138244	CYPRUS	Genebank		T	C	C	G	G
	466.862	445.104	Hv33	Zanbaka//SLB45-40/H.spont.41-1	138271	ICARDA	Genebank		T	C	C	G	G
	n.a.	n.a.	ISR42_8	H. Spontaneum parent used for creating S-42 introgression line population			parent of IL population	Haplotype II:	T	C	C	G	A
	409.403	255.366	Hs5	Hordeum vulgare subsp. spontaneum	40039	JORDAN	Genebank		T	C	C	G	A
	n.a.	n.a.	Hv16	Radical	138238	RUSSIA	Genebank		T	C	C	G	A
	428.926	400.014	Hs584	H. Sponatenum parent used for creating BHS584 introgression line population			parent of IL population		T	C	C	G	A
	405.436	402.979	OWB dom	Parent mapping population, H. Vulgare	0	0	Genebank	Haplotype III:	T	T	T	G	G
	601.391	570.426	Hv28	Barque	138261	AUSTRALIA	Genebank		T	T	T	G	G
	559.399	307.067	Hv29	Shege	138262	ETHIOPIA	Genebank		T	T	T	G	G
	659.027	471.909	Hv30	Atsa	138264	ERITREA	Genebank		T	T	T	G	G
	446.495	369.247	Hv32	H.spont.41-1/Tadmor	138269	ICARDA	Genebank	Haplotype IV:	G	C	C	A	G
	472.457	515.706	Hv05	0	138220	ICARDA	Genebank		G	C	C	A	G
	600.591	500.017	Brenda	H. Vulgare elite cultivar parent used for creating BHS584 introgression line population	0	0	breeding line and parent of IL population		G	C	C	A	G
	647.023	616.828	Hv22	Furat-2	138249	SYRIA	Genebank		G	C	C	A	G
	566.992	505.256	Hv23	Sadik-2	138251	ICARDA	Genebank		G	C	C	A	G
	648.658	544.064	LP101	Lochow-KWS breeding line	0	Lochow-KWS company	breeding line		G	C	C	A	G
	611.507	583.648	LP103	Lochow-KWS breeding line	0	Lochow-KWS company	breeding line		G	C	C	A	G
	605.47	600.446	LP104	Lochow-KWS breeding line	0	Lochow-KWS company	breeding line		G	C	C	A	G
	601.116	587.545	LP105	Lochow-KWS breeding line	0	Lochow-KWS company	breeding line		G	C	C	A	G
	562.247	556.168	LP106	Lochow-KWS breeding line	0	Lochow-KWS company	breeding line		G	C	C	A	G
	561.026	500.331	LP107	Lochow-KWS breeding line	0	Lochow-KWS company	breeding line		G	C	C	A	G
	559.782	556.879	LP110	Lochow-KWS breeding line	0	Lochow-KWS company	breeding line		G	C	C	A	G
EST	HB30O07
Affymetrix ID	Contig3541_s_at
Unigene 35	16040
annotation	starch branching enzyme I
									exon	intron	intron	intron	intron	intron	intron	intron	intron	intron	intron	intron	intron	intron	intron	intron	intron	intron	intron	intron	intron	intron	intron	intron	intron	intron	intron	intron	intron	intron	intron	intron	intron	intron	intron	intron	intron	intron	intron	intron	intron
	Seed Starch Content control	Seed Starch Content Stress	Variety	cultivar/variety name	IG-number	origin	Type		synonymous	InDel			InDel							InDel			InDel					InDel														InDel
	405.436	402.979	OWB dom	Parent mapping population, H. Vulgare	0	0	Genebank	Haplotype I:	T		T	A		G	G	A	C	C	G		G	C		T	C	G	G		A	A	C	G	C	A	G	C	C	G	A	T	A		T	C	T	C	T	A	T
	655.371	598.43	Morex	Parent mapping population, H. Vulgare	0	0	Genebank		T		T	A		G	G	A	C	C	G		G	C		T	C	G	G		A	A	C	G	C	A	G	C	C	G	A	T	A		T	C	T	C	T	A	T
	n.a.	n.a.	Scarlett	H. Vulgare elite cultivar parent used for creating S-42 introgression line population	0	0	breeding line and parent of IL population		n.a.		T	A		G	G	A	C	C	G		G	C		T	C	G	G		A	A	C	G	C	A	G	C	C	G	A	T	A		T	C	T	C	T	A	T
	552.339	510.881	Hv10	Tichedrett	138230	ALGERIA	Genebank		T		T	A		G	G	A	C	C	G		G	C		T	C	G	G		A	A	C	G	C	A	G	C	C	G	A	T	A		T	C	T	C	T	A	T
	400.848	227.037	Hs3	Hordeum vulgare subsp. spontaneum	40035	JORDAN	Genebank	Haplotype II:	T		T	A		G	G	G	C	C	G		G	C		T	C	G	G		A	A	C	G	C	A	G	C	C	G	A	T	A		T	C	T	C	T	A	T
	601.391	570.426	Hv28	Barque	138261	AUSTRALIA	Genebank	Haplotype III:	T		T	A		G	G	A	C	C	G		G	C		T	C	G	G		A	A	C	G	C	A	G	C	C	G	A	T	G		T	C	T	C	T	A	T
	428.926	400.014	HS584	parent used for creating BHS584 introgression line population	0	0	parent of IL population	Haplotype IV:	T		T	A		G	G	A	C	C	G		G	C		T	C	G	G		A	A	C	G	C	A	G	A	C	G	A	T	A		T	C	T	C	T	A	G
	538.1	484.875	OWB rec	Parent mapping population, H. Vulgare	0	0	Genebank	Haplotype V:	T		T	A		G	G	A	C	C	T		G	C		T	C	G	G		A	A	C	G	C	A	G	C	C	G	A	T	A		T	C	T	C	T	A	T
	n.a.	n.a.	Hv16	Radical	138238	RUSSIA	Genebank		T		T	A		G	G	A	C	C	T		G	C		T	C	G	G		A	A	C	G	C	A	G	C	C	G	A	T	A		T	C	T	C	T	A	T
	466.862	445.104	Hv33	Zanbaka//SLB45-40/H.spont.41-1	138271	ICARDA	Genebank	Haplotype VI:	n.a.		T	A		G	G	A	C	C	G		G	C		T	C	G	G		A	A	C	G	C	A	G	C	C	G	A	T	A		T	C	T	C	T	A	T
	409.403	255.366	Hs5	Hordeum vulgare subsp. spontaneum	40039	JORDAN	Genebank		T		T	A		G	G	A	C	C	G		G	C		T	C	G	G		A	A	C	G	C	A	G	C	C	G	A	T	A		T	C	T	C	T	A	T
	647.023	616.828	Hv22	Furat-2	138249	SYRIA	Genebank	Haplotype VII:	C		T	A		G	G	A	C	C	G		G	C		T	C	G	G		A	A	C	G	C	A	G	C	T	G	A	T	A		T	C	T	C	T	A	T
	n.a.	n.a.	Hv03				Genebank		C		T	A		G	G	A	C	C	G		G	C		T	C	G	G		A	A	C	G	C	A	G	C	T	G	A	T	A		T	C	T	C	T	A	T
	616.251	592.643	Steptoe	Parent mapping population, H. Vulgare	0	0	Genebank	Haplotype VIII:	C		T	A		G	G	A	C	C	G		G	C		T	C	G	G		A	A	C	G	C	A	G	C	C	G	A	T	A		T	C	T	C	T	A	T
	600.591	500.017	Brenda	H. Vulgare elite cultivar parent used for creating BHS584 introgression line population	0	0	breeding line and parent of IL population		C		T	A		G	G	A	C	C	G		G	C		T	C	G	G		A	A	C	G	C	A	G	C	C	G	A	T	A		T	C	T	C	T	A	T
	626.301	618.249	Hv15	Tokak	138237	TURKEY	Genebank		C		T	A		G	G	A	C	C	G		G	C		T	C	G	G		A	A	C	G	C	A	G	C	C	G	A	T	A		T	C	T	C	T	A	T
	679.6	500.475	Hv17	Bulbul	138239	TURKEY	Genebank		C		T	A		G	G	A	C	C	G		G	C		T	C	G	G		A	A	C	G	C	A	G	C	C	G	A	T	A		T	C	T	C	T	A	T
	566.992	505.256	Hv23	Sadik-2	138251	ICARDA	Genebank		C		T	A		G	G	A	C	C	G		G	C		T	C	G	G		A	A	C	G	C	A	G	C	C	G	A	T	A		T	C	T	C	T	A	T
	559.399	307.067	Hv29	Shege	138262	ETHIOPIA	Genebank		C		T	A		G	G	A	C	C	G		G	C		T	C	G	G		A	A	C	G	C	A	G	C	C	G	A	T	A		T	C	T	C	T	A	T
	659.027	471.909	Hv30	Atsa	138264	ERITREA	Genebank		C		T	A		G	G	A	C	C	G		G	C		T	C	G	G		A	A	C	G	C	A	G	C	C	G	A	T	A		T	C	T	C	T	A	T
	611.507	583.648	LP103	Lochow-KWS breeding line	0	Lochow-KWS company	breeding line		C		T	A		G	G	A	C	C	G		G	C		T	C	G	G		A	A	C	G	C	A	G	C	C	G	A	T	A		T	C	T	C	T	A	T
	605.47	600.446	LP104	Lochow-KWS breeding line	0	Lochow-KWS company	breeding line		C		T	A		G	G	A	C	C	G		G	C		T	C	G	G		A	A	C	G	C	A	G	C	C	G	A	T	A		T	C	T	C	T	A	T
	601.116	587.545	LP105	Lochow-KWS breeding line	0	Lochow-KWS company	breeding line		C		T	A		G	G	A	C	C	G		G	C		T	C	G	G		A	A	C	G	C	A	G	C	C	G	A	T	A		T	C	T	C	T	A	T
	562.247	556.168	LP106	Lochow-KWS breeding line	0	Lochow-KWS company	breeding line		C		T	A		G	G	A	C	C	G		G	C		T	C	G	G		A	A	C	G	C	A	G	C	C	G	A	T	A		T	C	T	C	T	A	T
	561.026	500.331	LP107	Lochow-KWS breeding line	0	Lochow-KWS company	breeding line		C		T	A		G	G	A	C	C	G		G	C		T	C	G	G		A	A	C	G	C	A	G	C	C	G	A	T	A		T	C	T	C	T	A	T
	559.782	556.879	LP110	Lochow-KWS breeding line	0	Lochow-KWS company	breeding line		C		T	A		G	G	A	C	C	G		G	C		T	C	G	G		A	A	C	G	C	A	G	C	C	G	A	T	A		T	C	T	C	T	A	T
	446.495	369.247	Hv32	H.spont.41-1/Tadmor	138269	ICARDA	Genebank	Haplotype IX:	C		T	A		G	G	A	C	C	G		G	C		T	C	G	G		A	A	C	G	C	A	G	C	C	G	A	T	A		T	C	T	del	T	A	T
	648.658	544.064	LP101	Lochow-KWS breeding line	0	Lochow-KWS company	breeding line		C		T	A		G	G	A	C	C	G		G	C		T	C	G	G		A	A	C	G	C	A	G	C	C	G	A	T	A		T	C	T	del	T	A	T
	472.457	515.706	Hv05	0	138220	ICARDA	Genebank		C		T	A		G	G	A	C	C	G		G	C		T	C	G	G		A	A	C	G	C	A	G	C	C	G	A	T	A		T	C	T	del	T	A	T
	n.a.	n.a.	Hv20	Mari/Aths*2	138244	CYPRUS	Genebank		n.a.		T	A		G	G	A	C	C	G		G	C		T	C	G	G		A	A	C	G	C	A	G	C	C	G	A	T	A		T	C	T	del	T	A	T
	450.077	469.408	Hv13	Express	138233	FRANCE	Genebank		C		T	A		G	G	A	C	C	G		G	C		T	C	G	G		A	A	C	G	C	A	G	C	C	G	A	T	A		T	C	T	del	T	A	T
	n.a.	n.a.	ISR42_8	H. Spontaneum parent used for creating S-42 introgression line population			parent of IL population	Haplotype X:	T	del	A	G	del	A	C	A	A	A	G	in	A	A	del	C	T	A	C	del	G	C	T	C	T	G	A	T	C	C	T	C	A	del	C	T	A	T	C	C	T
EST	HB21K16
Affymetrix ID	Contig3761_at
Unigene 35	15640
annotation	starch branching enzyme IIa
									intron
	Seed Starch Content control	Seed Starch Content Stress	Variety	cultivar/variety name	IG-number	origin	Type
	538.1	484.875	OWB rec	Parent mapping population, H. Vulgare	0	0	Genebank	Haplotype I:	G
	655.371	598.43	Morex	Parent mapping population, H. Vulgare	0	0	Genebank		G
	n.a.	n.a.	ISR42_8	H. Spontaneum parent used for creating S-42 introgression line population			parent of IL population		G
	552.339	510.881	Hv10	Tichedrett	138230	ALGERIA	Genebank		G
	450.077	469.408	Hv13	Express	138233	FRANCE	Genebank		G
	n.a.	n.a.	Hv16	Radical	138238	RUSSIA	Genebank		G
	n.a.	n.a.	Hv20	Mari/Aths*2	138244	CYPRUS	Genebank		G
	405.436	402.979	OWB dom	Parent mapping population, H. Vulgare	0	0	Genebank	Haplotype II:	A
	616.251	592.643	Steptoe	Parent mapping population, H. Vulgare	0	0	Genebank		A
	600.591	500.017	Brenda	H. Vulgare elite cultivar parent used for creating BHS584 introgression line population	0	0	breeding line and parent of IL population		A
	428.926	400.014	Hs584	H. Sponatenum parent used for creating BHS584 introgression line population			parent of IL population		A
	400.848	227.037	Hs3	Hordeum vulgare subsp. spontaneum	40035	JORDAN	Genebank		A
	472.457	515.706	Hv05		138220	ICARDA	Genebank		A
	626.301	618.249	Hv15	Tokak	138237	TURKEY	Genebank		A
	679.6	500.475	Hv17	Bulbul	138239	TURKEY	Genebank		A
	647.023	616.828	Hv22	Furat-2	138249	SYRIA	Genebank		A
	566.992	505.256	Hv23	Sadik-2	138251	ICARDA	Genebank		A
	601.391	570.426	Hv28	Barque	138261	AUSTRALIA	Genebank		A
	559.399	307.067	Hv29	Shege	138262	ETHIOPIA	Genebank		A
	659.027	471.909	Hv30	Atsa	138264	ERITREA	Genebank		A
	446.495	369.247	Hv32	H.spont.41-1/Tadmor	138269	ICARDA	Genebank		A
	466.862	445.104	Hv33	Zanbaka//SLB45-40/H.spont.41-1	138271	ICARDA	Genebank		A
	648.658	544.064	LP101	Lochow-KWS breeding line	0	Lochow-KWS company	breeding line		A
	611.507	583.648	LP103	Lochow-KWS breeding line	0	Lochow-KWS company	breeding line		A
	605.47	600.446	LP104	Lochow-KWS breeding line	0	Lochow-KWS company	breeding line		A
	601.116	587.545	LP105	Lochow-KWS breeding line	0	Lochow-KWS company	breeding line		A
	562.247	556.168	LP106	Lochow-KWS breeding line	0	Lochow-KWS company	breeding line		A
	561.026	500.331	LP107	Lochow-KWS breeding line	0	Lochow-KWS company	breeding line		A
	559.782	556.879	LP110	Lochow-KWS breeding line	0	Lochow-KWS company	breeding line		A
EST	HZ53C02
Affymetrix ID	Contig1411_s_at
Unigene 35	14442
annotation	beta-amylase
									exon	exon
	Seed Starch Content control	Seed Starch Content Stress	Variety	cultivar/variety name	IG-number	origin	Type		nonsynonymous	nonsynonymous
	538.1	484.875	OWB rec	Parent mapping population, H. Vulgare	0	0	Genebank	Haplotype I:	G	A
	405.436	402.979	OWB dom	Parent mapping population, H. Vulgare	0	0	Genebank		G	A
	616.251	592.643	Steptoe	Parent mapping population, H. Vulgare	0	0	Genebank		G	A
	655.371	598.43	Morex	Parent mapping population, H. Vulgare	0	0	Genebank		G	A
	600.591	500.017	Brenda	H. Vulgare elite cultivar parent used for creating BHS584 introgression line population	0	0	breeding line and parent of IL population		G	A
	428.926	400.014	Hs584	H. Sponatenum parent used for creating BHS584 introgression line population			parent of IL population		G	A
	n.a.	n.a.	Scarlett	H. Vulgare elite cultivar parent used for creating S-42 introgression line population	0	0	breeding line and parent of IL population		G	A
	400.848	227.037	Hs3	Hordeum vulgare subsp. spontaneum	40035	JORDAN	Genebank		G	A
	472.457	515.706	Hv05		138220	ICARDA	Genebank		G	A
	450.077	469.408	Hv13	Express	138233	FRANCE	Genebank		G	A
	626.301	618.249	Hv15	Tokak	138237	TURKEY	Genebank		G	A
	n.a.	n.a.	Hv16	Radical	138238	RUSSIA	Genebank		G	A
	679.6	500.475	Hv17	Bulbul	138239	TURKEY	Genebank		G	A
	566.992	505.256	Hv23	Sadik-2	138251	ICARDA	Genebank		G	A
	659.027	471.909	Hv30	Atsa	138264	ERITREA	Genebank		G	A
	446.495	369.247	Hv32	H.spont.41-1/Tadmor	138269	ICARDA	Genebank		G	A
	466.862	445.104	Hv33	Zanbaka//SLB45-40/H.spont.41-1	138271	ICARDA	Genebank		G	A
	648.658	544.064	LP101	Lochow-KWS breeding line	0	Lochow-KWS company	breeding line		G	A
	611.507	583.648	LP103	Lochow-KWS breeding line	0	Lochow-KWS company	breeding line		G	A
	605.47	600.446	LP104	Lochow-KWS breeding line	0	Lochow-KWS company	breeding line		G	A
	601.116	587.545	LP105	Lochow-KWS breeding line	0	Lochow-KWS company	breeding line		G	A
	562.247	556.168	LP106	Lochow-KWS breeding line	0	Lochow-KWS company	breeding line		G	A
	561.026	500.331	LP107	Lochow-KWS breeding line	0	Lochow-KWS company	breeding line		G	A
	559.782	556.879	LP110	Lochow-KWS breeding line	0	Lochow-KWS company	breeding line		G	A
	601.391	570.426	Hv28	Barque	138261	AUSTRALIA	Genebank	Haplotype II:	A	A
	559.399	307.067	Hv29	Shege	138262	ETHIOPIA	Genebank		A	A
	n.a.	n.a.	Hv20	Mari/Aths*2	138244	CYPRUS	Genebank		A	A
	647.023	616.828	Hv22	Furat-2	138249	SYRIA	Genebank		A	A
	552.339	510.881	Hv10	Tichedrett	138230	ALGERIA	Genebank		A	A
	409.403	255.366	Hs5	Hordeum vulgare subsp. spontaneum	40039	JORDAN	Genebank		A	A
	n.a.	n.a.	Hv03				Genebank		A	A
	n.a.	n.a.	ISR42_8	H. Spontaneum parent used for creating S-42 introgression line population			parent of IL population	Haplotype III:	G	T
EST	HF17A10
Affymetrix ID
Unigene 35	17258
annotation	beta-amylase, chloroplast
									UTR	UTR	UTR	UTR
	Seed Starch Content control	Seed Starch Content Stress	Variety	cultivar/variety name	IG-number	origin	Type			InDel
	538.1	484.875	OWB rec	Parent mapping population, H. Vulgare	0	0	Genebank	Haplotype I:	A		T	C
	616.251	592.643	Steptoe	Parent mapping population, H. Vulgare	0	0	Genebank		A		T	C
	655.371	598.43	Morex	Parent mapping population, H. Vulgare	0	0	Genebank		A		T	C
	600.591	500.017	Brenda	H. Vulgare elite cultivar parent used for creating BHS584 introgression line population	0	0	breeding line and parent of IL population		A		T	C
	428.926	400.014	Hs584	H. Sponatenum parent used for creating BHS584 introgression line population			parent of IL population		A		T	C
	n.a.	n.a.	Scarlett	H. Vulgare elite cultivar parent used for creating S-42 introgression line population	0	0	breeding line and parent of IL population		A		T	C
	n.a.	n.a.	ISR42_8	H. Spontaneum parent used for creating S-42 introgression line population			parent of IL population		A		T	C
	409.403	255.366	Hs5	Hordeum vulgare subsp. spontaneum	40039	JORDAN	Genebank		A		T	C
	n.a.	n.a.	Hv03				Genebank		A		T	C
	552.339	510.881	Hv10	Tichedrett	138230	ALGERIA	Genebank		A		T	C
	450.077	469.408	Hv13	Express	138233	FRANCE	Genebank		A		T	C
	626.301	618.249	Hv15	Tokak	138237	TURKEY	Genebank		A		T	C
	679.6	500.475	Hv17	Bulbul	138239	TURKEY	Genebank		A		T	C
	n.a.	n.a.	Hv20	Mari/Aths*2	138244	CYPRUS	Genebank		A		T	C
	647.023	616.828	Hv22	Furat-2	138249	SYRIA	Genebank		A		T	C
	566.992	505.256	Hv23	Sadik-2	138251	ICARDA	Genebank		A		T	C
	601.391	570.426	Hv28	Barque	138261	AUSTRALIA	Genebank		A		T	C
	559.399	307.067	Hv29	Shege	138262	ETHIOPIA	Genebank		A		T	C
	659.027	471.909	Hv30	Atsa	138264	ERITREA	Genebank		A		T	C
	648.658	544.064	LP101	Lochow-KWS breeding line	0	Lochow-KWS company	breeding line		A		T	C
	611.507	583.648	LP103	Lochow-KWS breeding line	0	Lochow-KWS company	breeding line		A		T	C
	605.47	600.446	LP104	Lochow-KWS breeding line	0	Lochow-KWS company	breeding line		A		T	C
	601.116	587.545	LP105	Lochow-KWS breeding line	0	Lochow-KWS company	breeding line		A		T	C
	562.247	556.168	LP106	Lochow-KWS breeding line	0	Lochow-KWS company	breeding line		A		T	C
	561.026	500.331	LP107	Lochow-KWS breeding line	0	Lochow-KWS company	breeding line		A		T	C
	559.782	556.879	LP110	Lochow-KWS breeding line	0	Lochow-KWS company	breeding line		A		T	C
	472.457	515.706	Hv05	0	138220	ICARDA	Genebank	Haplotype II:	A		C	C
	446.495	369.247	Hv32	H.spont.41-1/Tadmor	138269	ICARDA	Genebank		A		C	C
	466.862	445.104	Hv33	Zanbaka//SLB45-40/H.spont.41-1	138271	ICARDA	Genebank		A		C	C
	n.a.	n.a.	Hv16	Radical	138238	RUSSIA	Genebank	Haplotype III:	A	del	T	T
	405.436	402.979	OWB dom	Parent mapping population, H. Vulgare	0	0	Genebank	Haplotype IV:	G		T	C
EST	HF11O03
Affymetrix ID	Contig1406_at
Unigene 35	14441
annotation	Sd1 beta-amylase
									exon	exon	exon	exon	exon
	Seed Starch Content control	Seed Starch Content Stress	Variety	cultivar/variety name	IG-number	origin	Type		nonsynonymous	nonsynonymous	nonsynonymous	synonymous	nonsynonymous
	400.848	227.037	Hs3	Hordeum vulgare subsp. spontaneum	40035	JORDAN	Genebank	Haplotype I:	T	C	G	C	C
	n.a.	n.a.	Hv03				Genebank		T	C	G	C	C
	472.457	515.706	Hv05	0	138220	ICARDA	Genebank		T	C	G	C	C
	626.301	618.249	Hv15	Tokak	138237	TURKEY	Genebank		T	C	G	C	C
	679.6	500.475	Hv17	Bulbul	138239	TURKEY	Genebank		T	C	G	C	C
	n.a.	n.a.	Hv20	Mari/Aths*2	138244	CYPRUS	Genebank		T	C	G	C	C
	647.023	616.828	Hv22	Furat-2	138249	SYRIA	Genebank		T	C	G	C	C
	601.391	570.426	Hv28	Barque	138261	AUSTRALIA	Genebank		T	C	G	C	C
	659.027	471.909	Hv30	Atsa	138264	ERITREA	Genebank		T	C	G	C	C
	446.495	369.247	Hv32	H.spont.41-1/Tadmor	138269	ICARDA	Genebank		T	C	G	C	C
	466.862	445.104	Hv33	Zanbaka//SLB45-40/H.spont.41-1	138271	ICARDA	Genebank		T	C	G	C	C
	409.403	255.366	Hs5	Hordeum vulgare subsp. spontaneum	40039	JORDAN	Genebank	Haplotype II:	T	A	C	C	C
	648.658	544.064	LP101	Lochow-KWS breeding line	0	Lochow-KWS company	breeding line	Haplotype III:	C	C	G	C	C
	611.507	583.648	LP103	Lochow-KWS breeding line	0	Lochow-KWS company	breeding line		C	C	G	C	C
	605.47	600.446	LP104	Lochow-KWS breeding line	0	Lochow-KWS company	breeding line		C	C	G	C	C
	601.116	587.545	LP105	Lochow-KWS breeding line	0	Lochow-KWS company	breeding line		C	C	G	C	C
	562.247	556.168	LP106	Lochow-KWS breeding line	0	Lochow-KWS company	breeding line		C	C	G	C	C
	561.026	500.331	LP107	Lochow-KWS breeding line	0	Lochow-KWS company	breeding line		C	C	G	C	C
	559.782	556.879	LP110	Lochow-KWS breeding line	0	Lochow-KWS company	breeding line		C	C	G	C	C
	538.1	484.875	OWB rec	Parent mapping population, H. Vulgare	0	0	Genebank		C	C	G	C	C
	405.436	402.979	OWB dom	Parent mapping population, H. Vulgare	0	0	Genebank		C	C	G	C	C
	616.251	592.643	Steptoe	Parent mapping population, H. Vulgare	0	0	Genebank		C	C	G	C	C
	655.371	598.43	Morex	Parent mapping population, H. Vulgare	0	0	Genebank		C	C	G	C	C
	600.591	500.017	Brenda	H. Vulgare elite cultivar parent used for creating BHS584 introgression line population	0	0	breeding line and parent of IL population		C	C	G	C	C
	566.992	505.256	Hv23	Sadik-2	138251	ICARDA	Genebank		C	C	G	C	C
	n.a.	n.a.	Scarlett	H. Vulgare elite cultivar parent used for creating S-42 introgression line population	0	0	breeding line and parent of IL population		C	C	G	C	C
	n.a.	n.a.	ISR42_8	H. Spontaneum parent used for creating S-42 introgression line population			parent of IL population		C	C	G	C	C
	450.077	469.408	Hv13	Express	138233	FRANCE	Genebank		C	C	G	C	C
	552.339	510.881	Hv10	Tichedrett	138230	ALGERIA	Genebank	Haplotype IV:	C	C	G	T	C
	559.399	307.067	Hv29	Shege	138262	ETHIOPIA	Genebank		C	C	G	T	C
	428.926	400.014	Hs584	H. Sponatenum parent used for creating BHS584 introgression line population			parent of IL population	Haplotype V:	C	C	G	C	A
EST	HZ60P11
Affymetrix ID
Unigene 35	18913
annotation	alpha glucosidase
									exon	intron	intron	intron	intron	intron	intron	intron	intron	intron	intron	intron	intron	intron	intron	intron	intron	intron	intron	intron	intron	intron	intron	intron	intron	intron	intron	intron	intron	intron	intron	intron	intron	intron	intron	exon	exon	exon
	Seed Starch Content control	Seed Starch Content Stress	Variety	cultivar/variety name	IG-number	origin	Type		synonymous					InDel																										InDel				nonsynonymous	nonsynonymous	synonymous
	538.1	484.875	OWB rec	Parent mapping population, H. Vulgare	0	0	Genebank	Haplotype I:	A	G	T	T	A	del	A	A	T	C	C	G	A	C		G	T	A	G	T	T	C	G	A	T	G	G	T	C	G	G	in	A	C	C	A	A	C
	405.436	402.979	OWB dom	Parent mapping population, H. Vulgare	0	0	Genebank		A	G	T	T	A	del	A	A	T	C	C	G	A	C		G	T	A	G	T	T	C	G	A	T	G	G	T	C	G	G	in	A	C	C	A	A	C
	616.251	592.643	Steptoe	Parent mapping population, H. Vulgare	0	0	Genebank		A	G	T	T	A	n.a.	A	A	T	C	C	G	A	C		G	T	A	G	T	T	C	G	A	T	G	G	T	C	G	G	in	A	C	C	A	A	C
	655.371	598.43	Morex	Parent mapping population, H. Vulgare	0	0	Genebank		A	G	T	T	A	del	A	A	T	C	C	G	A	C		G	T	A	G	T	T	C	G	A	T	G	G	T	C	G	G	in	A	C	C	A	A	C
	n.a.	n.a.	Hv03				Genebank		A	G	T	T	A	del	A	A	T	C	C	G	A	C		G	T	A	G	T	T	C	G	A	T	G	G	T	C	G	G	in	A	C	C	A	A	C
	552.339	510.881	Hv10	Tichedrett	138230	ALGERIA	Genebank		A	G	T	T	A	del	A	A	T	C	C	G	A	C		G	T	A	G	T	T	C	G	A	T	G	G	T	C	G	G	in	A	C	C	A	A	C
	n.a.	n.a.	Hv16	Radical	138238	RUSSIA	Genebank		A	G	T	T	A	n.a.	A	A	T	C	C	G	A	C		G	T	A	G	T	T	C	G	A	T	G	G	T	C	G	G	in	A	C	C	A	A	n.a.
	n.a.	n.a.	Hv20	Mari/Aths*2	138244	CYPRUS	Genebank		A	G	T	T	A	del	A	A	T	C	C	G	A	C		G	T	A	G	T	T	C	G	A	T	G	G	T	C	G	G	in	A	C	C	A	A	C
	559.399	307.067	Hv29	Shege	138262	ETHIOPIA	Genebank		A	G	T	T	A	del	A	A	T	C	C	G	A	C		G	T	A	G	T	T	C	G	A	T	G	G	T	C	G	G	in	A	C	C	A	A	n.a.
	409.403	255.366	Hs5	Hordeum vulgare subsp. spontaneum	40039	JORDAN	Genebank	Haplotype II:	A	A	T	T	A	del	A	A	T	C	G	G	A	C	in	G	T	A	G	T	T	C	A	A	T	G	A	C	C	G	G	in	A	C	C	A	C	C
	n.a.	n.a.	ISR42_8	H. Spontaneum parent used for creating S-42 introgression line population			parent of IL population	Haplotype III:	n.a.	n.a.	n.a.	n.a.	n.a.	n.a.	n.a.	n.a.	n.a.	n.a.	n.a.	n.a.	n.a.	n.a.		A	C	G	A	C	C	A	G	G	C	C	A	C	T	A	A		G	T	T	G	A	T
	472.457	515.706	Hv05	0	138220	ICARDA	Genebank	Haplotype IV:	n.a.	A	C	G	G		G	T	C	T	C	A	C	A		A	C	G	G	C	C	A	G	G	C	C	A	C	T	A	A		G	T	T	G	A	T
	626.301	618.249	Hv15	Tokak	138237	TURKEY	Genebank		n.a.	A	C	G	G		G	T	C	T	C	A	C	A		A	C	G	G	C	C	A	G	G	C	C	A	C	T	A	A		G	T	T	G	A	T
	600.591	500.017	Brenda	H. Vulgare elite cultivar parent used for creating BHS584 introgression line population	0	0	breeding line and parent of IL population		G	A	C	G	G		G	T	C	T	C	A	C	A		A	C	G	G	C	C	A	G	G	C	C	A	C	T	A	A		G	T	T	G	A	T
	428.926	400.014	Hs584	H. Sponatenum parent used for creating BHS584 introgression line population			parent of IL population		G	A	C	G	G		G	T	C	T	C	A	C	A		A	C	G	G	C	C	A	G	G	C	C	A	C	T	A	A		G	T	T	G	A	T
	647.023	616.828	Hv22	Furat-2	138249	SYRIA	Genebank		G	A	C	G	G		G	T	C	T	C	A	C	A		A	C	G	G	C	C	A	G	G	C	C	A	C	T	A	A		G	T	T	G	A	T
	601.391	570.426	Hv28	Barque	138261	AUSTRALIA	Genebank		G	A	C	G	G		G	T	C	T	C	A	C	A		A	C	G	G	C	C	A	G	G	C	C	A	C	T	A	A		G	T	T	G	A	T
	446.495	369.247	Hv32	H.spont.41-1/Tadmor	138269	ICARDA	Genebank		G	A	C	G	G		G	T	C	T	C	A	C	A		A	C	G	G	C	C	A	G	G	C	C	A	C	T	A	A		G	T	T	G	A	T
	466.862	445.104	Hv33	Zanbaka//SLB45-40/H.spont.41-1	138271	ICARDA	Genebank		G	A	C	G	G		G	T	C	T	C	A	C	A		A	C	G	G	C	C	A	G	G	C	C	A	C	T	A	A		G	T	T	G	A	n.a.
	648.658	544.064	LP101	Lochow-KWS breeding line	0	Lochow-KWS company	breeding line		G	A	C	G	G		G	T	C	T	C	A	C	A		A	C	G	G	C	C	A	G	G	C	C	A	C	T	A	A		G	T	T	G	A	T
	611.507	583.648	LP103	Lochow-KWS breeding line	0	Lochow-KWS company	breeding line		G	A	C	G	G		G	T	C	T	C	A	C	A		A	C	G	G	C	C	A	G	G	C	C	A	C	T	A	A		G	T	T	G	A	T
	605.47	600.446	LP104	Lochow-KWS breeding line	0	Lochow-KWS company	breeding line		G	A	C	G	G		G	T	C	T	C	A	C	A		A	C	G	G	C	C	A	G	G	C	C	A	C	T	A	A		G	T	T	G	A	T
	561.026	500.331	LP107	Lochow-KWS breeding line	0	Lochow-KWS company	breeding line		G	A	C	G	G		G	T	C	T	C	A	C	A		A	C	G	G	C	C	A	G	G	C	C	A	C	T	A	A		G	T	T	G	A	T
	559.782	556.879	LP110	Lochow-KWS breeding line	0	Lochow-KWS company	breeding line		G	A	C	G	G		G	T	C	T	C	A	C	A		A	C	G	G	C	C	A	G	G	C	C	A	C	T	A	A		G	T	T	G	A	T
EST	HB20O07
Affymetrix ID	Contig518_s_at
Unigene 35	69
annotation	gamma 2 hordein
									exon	exon	exon	exon	exon	exon	exon	exon	exon
	Seed Starch Content control	Seed Starch Content Stress	Variety	cultivar/variety name	IG-number	origin	Type		synonymous	nonsynonymous	nonsynonymous	nonsynonymous	nonsynonymous	synonymous	synonymous	nonsynonymous	nonsynonymous
	538.1	484.875	OWB rec	Parent mapping population, H. Vulgare	0	0	Genebank	Haplotype I:	C	C	T	C	C	C	C	C	T
	405.436	402.979	OWB dom	Parent mapping population, H. Vulgare	0	0	Genebank		C	C	T	C	C	C	C	C	T
	400.848	227.037	Hs3	Hordeum vulgare subsp. spontaneum	40035	JORDAN	Genebank		C	C	T	C	C	C	C	C	T
	409.403	255.366	Hs5	Hordeum vulgare subsp. spontaneum	40039	JORDAN	Genebank		n.a.	C	T	C	C	C	C	C	T
	n.a.	n.a.	Hv03				Genebank		C	C	T	C	C	C	C	C	T
	472.457	515.706	Hv05	0	138220	ICARDA	Genebank		C	C	T	C	C	C	C	C	T
	552.339	510.881	Hv10	Tichedrett	138230	ALGERIA	Genebank		C	C	T	C	C	C	C	C	T
	n.a.	n.a.	Hv16	Radical	138238	RUSSIA	Genebank		C	C	T	C	C	C	C	C	T
	611.507	583.648	LP103	Lochow-KWS breeding line	0	Lochow-KWS company	breeding line	Haplotype II:	n.a.	C	T	C	C	C	C	C	G
	601.116	587.545	LP105	Lochow-KWS breeding line	0	Lochow-KWS company	breeding line		n.a.	C	T	C	C	C	C	C	G
	561.026	500.331	LP107	Lochow-KWS breeding line	0	Lochow-KWS company	breeding line		n.a.	C	T	C	C	C	C	C	G
	616.251	592.643	Steptoe	Parent mapping population, H. Vulgare	0	0	Genebank		T	C	T	C	C	C	C	C	G
	450.077	469.408	Hv13	Express	138233	FRANCE	Genebank		T	C	T	C	C	C	C	C	n.a.
	n.a.	n.a.	Hv20	Mari/Aths*2	138244	CYPRUS	Genebank		T	C	T	C	C	C	C	C	n.a.
	601.391	570.426	Hv28	Barque	138261	AUSTRALIA	Genebank		T	C	T	C	C	C	C	C	n.a.
	n.a.	n.a.	ISR42_8	H. Spontaneum parent used for creating S-42 introgression line population			parent of IL population	Haplotype III:	T	C	T	C	C	C	C	T	G
	428.926	400.014	Hs584	H. Sponatenum parent used for creating BHS584 introgression line population			parent of IL population	Haplotype IV:	C	T	C	T	G	T	C	C	T
	600.591	500.017	Brenda	H. Vulgare elite cultivar parent used for creating BHS584 introgression line population	0	0	breeding line and parent of IL population	Haplotype V:	C	T	T	C	C	T	T	C	T
	655.371	598.43	Morex	Parent mapping population, H. Vulgare	0	0	Genebank	Haplotype VI:	C	T	T	C	C	C	C	C	T
	626.301	618.249	Hv15	Tokak	138237	TURKEY	Genebank		C	T	T	C	C	C	C	C	T
	679.6	500.475	Hv17	Bulbul	138239	TURKEY	Genebank		C	T	T	C	C	C	C	C	T
[truncated: 12 more columns]
