# Supplementary material for: Haplotyping, linkage mapping and expression analysis of barley genes regulated by terminal drought stress influencing seed quality
Source: BMC Plant Biol. 2011 Jan 4;11:1. doi: 10.1186/1471-2229-11-1 (PMC3025944; doi:10.1186/1471-2229-11-1)
Supplement: Additional file 6 — Correlations between seed starch content of control and drought stress from the accessions pertaining specific haplotypes in sucrose synthase. [file 1471-2229-11-1-S6.XLS]

## Sheet: Sheet1
Additional file 6 (AF6_haplotyping correlations.xls): Correlations between seed starch content of control and drought stress from the accessions pertaining specific haplotypes in sucrose synthase.
Haplotypes H3, H4 and H5 of sucrose synthase 2 (Contig481_at / Contig481_s_at)	Seed starch Control	Seed starch Stress
Hv32	446.495	369.247
Hs3	400.848	227.037
Hs5	409.403	255.366
Hv10	552.339	510.881
DOM	405.436	402.979
Hv29	559.399	307.067
Hv30	659.027	471.909
Haplotype H6 of sucrose synthase 2 (Contig481_at / Contig481_s_at)
ISR42_8	450.077	469.408
Hv13	450.077	469.408
Hv20	647.023	616.828
Hv22	647.023	616.828
LP103	611.507	583.648
LP104	605.47	600.446
LP106	562.247	556.168
LP107	561.026	500.331
LP110	559.782	556.879
EST
Affymetrix ID
Unigene 35
annotation
Haplotype H5 of sucrose synthase 1 (Contig460_s_at)	Seed starch Control	Seed starch Stress
LP101	648.658
LP103	611.507	583.648
LP104	605.47	600.446
LP105	601.116	587.545
LP106	562.247	556.168
LP107	561.026	500.331
LP110	559.782	556.879
Brenda	600.591
Steptoe	616.251	592.643
Hv10	552.339	510.881
Hv13	450.077	469.408
Hv15	626.301	618.249
Hv17	679.6
Hv20
Hv22	647.023	616.828
Hv23	566.992	505.256
Hv28	601.391	570.426
